# Supplementary material for: N-(3-Nitro­benzyl­idene)aniline
Source: Acta Crystallogr Sect E Struct Rep Online. 2008 Nov 20;64(Pt 12):o2381–2. doi: 10.1107/S1600536808036970 (PMC2960009; doi:10.1107/S1600536808036970)
Supplement: Supplementary file 1 [file e-64-o2381-sup1.cif]

##############################################################################
###                                                                        ###
###        Electronic paper (Acta Crystallographica Section E)             ###
###                                                                        ###
##############################################################################
#                                                                            #
# This CIF contains the data in a paper accepted for publication in Acta     #
# Crystallographica Section E. It conforms to the requirements of Notes      #
# for Authors for Section E, and has been peer reviewed under the auspices   #
# of the IUCr Commission on Journals.                                        #
#                                                                            #
# Full details of the Crystallographic Information File format               #
# are given in the paper "The Crystallographic Information File (CIF):       #
# a New Standard Archive File for Crystallography" by S. R. Hall, F. H.      #
# Allen and I. D. Brown [Acta Cryst. (1991), A47, 655-685].                  #
#                                                                            #
# The current version of the core CIF dictionary is obtainable from          #
# ftp://ftp.iucr.org/pub/cif_core.dic. The current version number is 2.4.    #
#                                                                            #
# Software is freely available for graphical display of the structure(s) in  #
# this CIF.  For information consult the CIF home page http://www.iucr.org/  #
# cif/home.html                                                              #
#                                                                            #
# This file may be used for bona fide research purposes within the           #
# scientific community so long as proper attribution is given to the journal # 
# article from which it was obtained.                                        #
#                                                                            #
##############################################################################
                                             
data_I
_audit_creation_method     SHELXL-97
_chemical_name_systematic
;
<i>N</i>-(3-Nitrobenzylidene)aniline
;
_chemical_name_common     ?
_chemical_formula_moiety     'C13 H10 N2 O2'
_chemical_formula_sum     'C13 H10 N2 O2'
_chemical_formula_iupac     'C13 H10 N2 O2'
_chemical_formula_weight     226.23
_chemical_melting_point     ?
_symmetry_cell_setting     Orthorhombic
_symmetry_space_group_name_H-M     'P 21 21 21'
_symmetry_space_group_name_Hall     'P 2ac 2ab'
loop_
    _symmetry_equiv_pos_as_xyz
    'x, y, z'
    '-x+1/2, -y, z+1/2'
    'x+1/2, -y+1/2, -z'
    '-x, y+1/2, -z+1/2'
_cell_length_a     7.3177(6)
_cell_length_b     12.1022(11)
_cell_length_c     12.4672(12)
_cell_angle_alpha     90.00
_cell_angle_beta     90.00
_cell_angle_gamma     90.00
_cell_volume     1104.10(17)
_cell_formula_units_Z     4
_cell_measurement_reflns_used     7899
_cell_measurement_theta_min     3.7
_cell_measurement_theta_max     25.8
_cell_measurement_temperature     173(2)
_exptl_crystal_description     block
_exptl_crystal_colour     colourless
_exptl_crystal_size_max     0.48
_exptl_crystal_size_mid     0.48
_exptl_crystal_size_min     0.46
_exptl_crystal_density_diffrn     1.361
_exptl_crystal_density_meas     ?
_exptl_crystal_density_method     'not measured'
_exptl_crystal_F_000     472
_exptl_absorpt_coefficient_mu     0.094
_exptl_absorpt_correction_type     none
_exptl_absorpt_process_details     ?
_exptl_absorpt_correction_T_min     .
_exptl_absorpt_correction_T_max     .
_exptl_special_details
;
;
_diffrn_ambient_temperature     173(2)
_diffrn_radiation_type     MoK\a
_diffrn_radiation_wavelength     0.71073
_diffrn_radiation_source     'fine-focus sealed tube'
_diffrn_radiation_monochromator     graphite
_diffrn_measurement_device_type     'Stoe IPDSII two-circle'
_diffrn_measurement_method     \w
_diffrn_detector_area_resol_mean     ?
_diffrn_reflns_number     9868
_diffrn_reflns_av_R_equivalents     0.0535
_diffrn_reflns_av_sigmaI/netI     0.0259
_diffrn_reflns_theta_min     3.64
_diffrn_reflns_theta_max     29.51
_diffrn_reflns_theta_full     25.00
_diffrn_measured_fraction_theta_max     0.894
_diffrn_measured_fraction_theta_full     0.996
_diffrn_reflns_limit_h_min     -9
_diffrn_reflns_limit_h_max     8
_diffrn_reflns_limit_k_min     -16
_diffrn_reflns_limit_k_max     14
_diffrn_reflns_limit_l_min     -15
_diffrn_reflns_limit_l_max     17
_diffrn_standards_number     0
_diffrn_standards_interval_count     .
_diffrn_standards_interval_time     .
_diffrn_standards_decay_%     ?
_refine_special_details
;
Refinement of <i>F</i>^2^ against ALL reflections. The weighted <i>R</i>-factor
<i>wR</i> and goodness of fit <i>S</i> are based on <i>F</i>^2^, conventional
<i>R</i>-factors <i>R</i> are based on <i>F</i>, with <i>F</i> set to zero for
negative <i>F</i>^2^. The threshold expression of <i>F</i>^2^ >
\s(<i>F</i>^2^) is used only for calculating <i>R</i>-factors(gt) <i>etc</i>.
and is not relevant to the choice of reflections for refinement.
<i>R</i>-factors based on <i>F</i>^2^ are statistically about twice as large
as those based on <i>F</i>, and <i>R</i>- factors based on ALL data will be
even larger.
;
_reflns_number_total     1585
_reflns_number_gt     1421
_reflns_threshold_expression     I>2\s(I)
_refine_ls_structure_factor_coef     Fsqd
_refine_ls_matrix_type     full
_refine_ls_R_factor_all     0.0391
_refine_ls_R_factor_gt     0.0343
_refine_ls_wR_factor_gt     0.0908
_refine_ls_wR_factor_ref     0.0931
_refine_ls_goodness_of_fit_ref     1.041
_refine_ls_restrained_S_all     1.041
_refine_ls_number_reflns     1585
_refine_ls_number_parameters     154
_refine_ls_number_restraints     0
_refine_ls_hydrogen_treatment     constr
_refine_ls_weighting_scheme     calc
_refine_ls_weighting_details
          'calc w=1/[\s^2^(Fo^2^)+(0.0638P)^2^+0.081P] where P=(Fo^2^+2Fc^2^)/3'
_atom_sites_solution_hydrogens     geom
_atom_sites_solution_primary     direct
_atom_sites_solution_secondary     difmap
_refine_ls_shift/su_max     0.000
_refine_ls_shift/su_mean     0.000
_refine_diff_density_max     0.256
_refine_diff_density_min     -0.143
_refine_ls_extinction_method     none
_refine_ls_extinction_coef     ?
loop_
    _atom_type_symbol
    _atom_type_description
    _atom_type_scat_dispersion_real
    _atom_type_scat_dispersion_imag
    _atom_type_scat_source
    'C' 'C' 0.0033 0.0016
                         'International Tables Vol C Tables 4.2.6.8 and 6.1.1.4'
    'H' 'H' 0.0000 0.0000
                         'International Tables Vol C Tables 4.2.6.8 and 6.1.1.4'
    'N' 'N' 0.0061 0.0033
                         'International Tables Vol C Tables 4.2.6.8 and 6.1.1.4'
    'O' 'O' 0.0106 0.0060
                         'International Tables Vol C Tables 4.2.6.8 and 6.1.1.4'
_computing_data_collection     'X-AREA (Stoe & Cie, 2001)'
_computing_cell_refinement     'X-AREA (Stoe & Cie, 2001)'
_computing_data_reduction     'X-AREA (Stoe & Cie, 2001)'
_computing_structure_solution     'SHELXS97 (Sheldrick, 2008)'
_computing_structure_refinement     'SHELXL97 (Sheldrick, 2008)'
_computing_molecular_graphics     'XP in SHELXTL-Plus (Sheldrick, 2008)'
_computing_publication_material     'SHELXL97 (Sheldrick, 2008)'
loop_
    _atom_site_type_symbol
    _atom_site_label
    _atom_site_fract_x
    _atom_site_fract_y
    _atom_site_fract_z
    _atom_site_U_iso_or_equiv
    _atom_site_adp_type
    _atom_site_calc_flag
    _atom_site_refinement_flags
    _atom_site_occupancy
    _atom_site_disorder_assembly
    _atom_site_disorder_group
    N N1 0.85150(17) 0.74236(10) 0.59232(10) 0.0265(3) Uani d . 1 . .
    N N2 0.9518(2) 0.83182(11) 0.11436(10) 0.0339(3) Uani d . 1 . .
    O O1 0.9459(2) 0.90457(11) 0.04548(10) 0.0507(4) Uani d . 1 . .
    O O2 0.9936(2) 0.73588(10) 0.09536(9) 0.0525(4) Uani d . 1 . .
    C C1 0.9027(2) 0.72475(11) 0.49536(12) 0.0255(3) Uani d . 1 . .
    H H1 0.9530 0.6549 0.4771 0.031 Uiso calc R 1 . .
    C C2 0.8855(2) 0.81012(11) 0.41137(12) 0.0239(3) Uani d . 1 . .
    C C3 0.9276(2) 0.78262(11) 0.30530(11) 0.0243(3) Uani d . 1 . .
    H H3 0.9685 0.7104 0.2876 0.029 Uiso calc R 1 . .
    C C4 0.9088(2) 0.86252(12) 0.22632(11) 0.0262(3) Uani d . 1 . .
    C C5 0.8499(2) 0.96943(12) 0.24807(12) 0.0296(3) Uani d . 1 . .
    H H5 0.8383 1.0225 0.1924 0.036 Uiso calc R 1 . .
    C C6 0.8086(2) 0.99625(12) 0.35358(13) 0.0314(4) Uani d . 1 . .
    H H6 0.7678 1.0687 0.3705 0.038 Uiso calc R 1 . .
    C C7 0.8262(2) 0.91791(12) 0.43499(12) 0.0277(3) Uani d . 1 . .
    H H7 0.7979 0.9375 0.5069 0.033 Uiso calc R 1 . .
    C C11 0.86161(19) 0.65339(11) 0.66706(11) 0.0239(3) Uani d . 1 . .
    C C12 0.9017(2) 0.67860(12) 0.77429(12) 0.0291(3) Uani d . 1 . .
    H H12 0.9229 0.7531 0.7947 0.035 Uiso calc R 1 . .
    C C13 0.9105(2) 0.59535(14) 0.85102(12) 0.0337(4) Uani d . 1 . .
    H H13 0.9399 0.6130 0.9232 0.040 Uiso calc R 1 . .
    C C14 0.8763(2) 0.48619(13) 0.82226(13) 0.0332(4) Uani d . 1 . .
    H H14 0.8832 0.4292 0.8745 0.040 Uiso calc R 1 . .
    C C15 0.8317(2) 0.46086(12) 0.71627(13) 0.0308(3) Uani d . 1 . .
    H H15 0.8062 0.3866 0.6968 0.037 Uiso calc R 1 . .
    C C16 0.8244(2) 0.54339(12) 0.63890(12) 0.0261(3) Uani d . 1 . .
    H H16 0.7942 0.5253 0.5669 0.031 Uiso calc R 1 . .
loop_
    _atom_site_aniso_label
    _atom_site_aniso_U_11
    _atom_site_aniso_U_22
    _atom_site_aniso_U_33
    _atom_site_aniso_U_12
    _atom_site_aniso_U_13
    _atom_site_aniso_U_23
    N1 0.0264(6) 0.0264(6) 0.0267(6) -0.0005(5) 0.0001(5) 0.0030(5)
    N2 0.0391(8) 0.0365(7) 0.0262(6) -0.0015(6) -0.0042(6) 0.0052(5)
    O1 0.0677(9) 0.0548(7) 0.0297(6) 0.0073(8) 0.0022(7) 0.0184(5)
    O2 0.0883(12) 0.0392(7) 0.0301(6) 0.0053(7) 0.0001(7) -0.0027(5)
    C1 0.0230(7) 0.0265(7) 0.0271(7) 0.0011(6) -0.0012(6) 0.0032(6)
    C2 0.0210(6) 0.0249(6) 0.0259(7) -0.0010(5) -0.0021(6) 0.0033(5)
    C3 0.0227(7) 0.0242(6) 0.0261(6) -0.0004(5) -0.0030(6) 0.0026(5)
    C4 0.0255(7) 0.0278(7) 0.0255(7) -0.0031(6) -0.0027(6) 0.0043(6)
    C5 0.0279(8) 0.0267(7) 0.0342(7) -0.0009(6) -0.0048(6) 0.0093(6)
    C6 0.0304(8) 0.0239(7) 0.0399(8) 0.0012(6) -0.0006(7) 0.0031(6)
    C7 0.0257(7) 0.0270(7) 0.0305(7) 0.0009(6) 0.0022(6) 0.0023(6)
    C11 0.0204(6) 0.0264(6) 0.0248(7) 0.0013(5) 0.0026(6) 0.0024(6)
    C12 0.0297(8) 0.0313(7) 0.0264(7) 0.0001(6) 0.0013(6) -0.0029(6)
    C13 0.0351(8) 0.0439(8) 0.0222(6) 0.0014(7) -0.0008(7) 0.0021(6)
    C14 0.0306(8) 0.0376(8) 0.0314(7) 0.0023(6) 0.0023(6) 0.0127(7)
    C15 0.0297(8) 0.0269(7) 0.0359(8) -0.0003(6) 0.0037(7) 0.0032(6)
    C16 0.0252(7) 0.0283(7) 0.0247(6) -0.0001(6) 0.0015(6) -0.0001(6)
_geom_special_details
;
All e.s.d.'s (except the e.s.d. in the dihedral angle between two l.s. planes)
are estimated using the full covariance matrix. The cell e.s.d.'s are taken
into account individually in the estimation of e.s.d.'s in distances, angles
and torsion angles; correlations between e.s.d.'s in cell parameters are only
used when they are defined by crystal symmetry. An approximate (isotropic)
treatment of cell e.s.d.'s is used for estimating e.s.d.'s involving l.s.
planes.
;
loop_
    _geom_bond_atom_site_label_1
    _geom_bond_atom_site_label_2
    _geom_bond_site_symmetry_2
    _geom_bond_distance
    _geom_bond_publ_flag
    N1 C1 . 1.283(2) ?
    N1 C11 . 1.4258(18) ?
    N2 O2 . 1.2237(18) ?
    N2 O1 . 1.2306(17) ?
    N2 C4 . 1.4783(19) ?
    C1 C2 . 1.476(2) ?
    C1 H1 . 0.9500 ?
    C2 C3 . 1.398(2) ?
    C2 C7 . 1.4060(19) ?
    C3 C4 . 1.3869(19) ?
    C3 H3 . 0.9500 ?
    C4 C5 . 1.390(2) ?
    C5 C6 . 1.388(2) ?
    C5 H5 . 0.9500 ?
    C6 C7 . 1.395(2) ?
    C6 H6 . 0.9500 ?
    C7 H7 . 0.9500 ?
    C11 C12 . 1.402(2) ?
    C11 C16 . 1.4034(19) ?
    C12 C13 . 1.391(2) ?
    C12 H12 . 0.9500 ?
    C13 C14 . 1.391(2) ?
    C13 H13 . 0.9500 ?
    C14 C15 . 1.395(2) ?
    C14 H14 . 0.9500 ?
    C15 C16 . 1.390(2) ?
    C15 H15 . 0.9500 ?
    C16 H16 . 0.9500 ?
loop_
    _geom_angle_atom_site_label_1
    _geom_angle_atom_site_label_2
    _geom_angle_atom_site_label_3
    _geom_angle_site_symmetry_1
    _geom_angle_site_symmetry_3
    _geom_angle
    _geom_angle_publ_flag
    C1 N1 C11 . . 118.36(12) ?
    O2 N2 O1 . . 123.54(14) ?
    O2 N2 C4 . . 118.32(12) ?
    O1 N2 C4 . . 118.14(13) ?
    N1 C1 C2 . . 121.80(13) ?
    N1 C1 H1 . . 119.1 ?
    C2 C1 H1 . . 119.1 ?
    C3 C2 C7 . . 119.15(12) ?
    C3 C2 C1 . . 119.04(12) ?
    C7 C2 C1 . . 121.81(13) ?
    C4 C3 C2 . . 118.92(13) ?
    C4 C3 H3 . . 120.5 ?
    C2 C3 H3 . . 120.5 ?
    C3 C4 C5 . . 122.76(14) ?
    C3 C4 N2 . . 118.30(13) ?
    C5 C4 N2 . . 118.94(12) ?
    C6 C5 C4 . . 118.03(13) ?
    C6 C5 H5 . . 121.0 ?
    C4 C5 H5 . . 121.0 ?
    C5 C6 C7 . . 120.69(14) ?
    C5 C6 H6 . . 119.7 ?
    C7 C6 H6 . . 119.7 ?
    C6 C7 C2 . . 120.45(14) ?
    C6 C7 H7 . . 119.8 ?
    C2 C7 H7 . . 119.8 ?
    C12 C11 C16 . . 119.04(13) ?
    C12 C11 N1 . . 118.00(12) ?
    C16 C11 N1 . . 122.88(13) ?
    C13 C12 C11 . . 120.52(14) ?
    C13 C12 H12 . . 119.7 ?
    C11 C12 H12 . . 119.7 ?
    C12 C13 C14 . . 120.15(14) ?
    C12 C13 H13 . . 119.9 ?
    C14 C13 H13 . . 119.9 ?
    C13 C14 C15 . . 119.65(14) ?
    C13 C14 H14 . . 120.2 ?
    C15 C14 H14 . . 120.2 ?
    C16 C15 C14 . . 120.57(14) ?
    C16 C15 H15 . . 119.7 ?
    C14 C15 H15 . . 119.7 ?
    C15 C16 C11 . . 120.04(13) ?
    C15 C16 H16 . . 120.0 ?
    C11 C16 H16 . . 120.0 ?
loop_
    _geom_torsion_atom_site_label_1
    _geom_torsion_atom_site_label_2
    _geom_torsion_atom_site_label_3
    _geom_torsion_atom_site_label_4
    _geom_torsion_site_symmetry_1
    _geom_torsion_site_symmetry_2
    _geom_torsion_site_symmetry_3
    _geom_torsion_site_symmetry_4
    _geom_torsion
    _geom_torsion_publ_flag
    C11 N1 C1 C2 . . . . 175.97(13) ?
    N1 C1 C2 C3 . . . . -174.08(15) ?
    N1 C1 C2 C7 . . . . 5.3(2) ?
    C7 C2 C3 C4 . . . . -0.3(2) ?
    C1 C2 C3 C4 . . . . 179.08(12) ?
    C2 C3 C4 C5 . . . . 0.1(2) ?
    C2 C3 C4 N2 . . . . -179.28(15) ?
    O2 N2 C4 C3 . . . . 3.5(2) ?
    O1 N2 C4 C3 . . . . -175.59(15) ?
    O2 N2 C4 C5 . . . . -175.94(16) ?
    O1 N2 C4 C5 . . . . 5.0(2) ?
    C3 C4 C5 C6 . . . . 0.0(2) ?
    N2 C4 C5 C6 . . . . 179.38(14) ?
    C4 C5 C6 C7 . . . . 0.1(2) ?
    C5 C6 C7 C2 . . . . -0.3(2) ?
    C3 C2 C7 C6 . . . . 0.4(2) ?
    C1 C2 C7 C6 . . . . -179.00(14) ?
    C1 N1 C11 C12 . . . . 146.81(14) ?
    C1 N1 C11 C16 . . . . -36.5(2) ?
    C16 C11 C12 C13 . . . . 2.1(2) ?
    N1 C11 C12 C13 . . . . 179.00(13) ?
    C11 C12 C13 C14 . . . . -1.1(2) ?
    C12 C13 C14 C15 . . . . -0.5(2) ?
    C13 C14 C15 C16 . . . . 1.1(2) ?
    C14 C15 C16 C11 . . . . -0.1(2) ?
    C12 C11 C16 C15 . . . . -1.5(2) ?
    N1 C11 C16 C15 . . . . -178.20(13) ?
loop_
    _geom_hbond_atom_site_label_D
    _geom_hbond_atom_site_label_H
    _geom_hbond_atom_site_label_A
    _geom_hbond_site_symmetry_A
    _geom_hbond_distance_DH
    _geom_hbond_distance_HA
    _geom_hbond_distance_DA
    _geom_hbond_angle_DHA
    C6 H6 O1 2_675 0.95 2.70 3.261(2) 118.1
    C6 H6 O2 4_755 0.95 2.71 3.303(2) 121.5
    C7 H7 O1 2_675 0.95 2.66 3.237(2) 119.8
    C13 H13 O2 1_556 0.95 2.64 3.541(2) 158.6
data_global
_journal_date_recd_electronic     2008-09-18
_journal_date_accepted     2008-11-10
_journal_name_full     'Acta Crystallographica, Section E'
_journal_year     2008
_journal_volume     64
_journal_issue     12
_journal_page_first     o2381
_journal_page_last     o2382
_journal_paper_category     QO
_journal_coeditor_code     ZL2143
_publ_contact_author_name     'Dr. Mrs. Zareen Akhter'
_publ_contact_author_address
;
Department of Chemistry, Quaid - I- Azam University, Islamabad 45320, Pakistan
;
_publ_contact_author_email     zareenakhter@yahoo.com
_publ_contact_author_fax      92519219888
_publ_contact_author_phone        .92E-306
_publ_section_title
;
<i>N</i>-(3-Nitrobenzylidene)aniline
;
loop_
    _publ_author_name
    _publ_author_address
    'Zaheer, Muhammad'
;
Department of Chemistry, Quaid-I-Azam University, Islamabad 45320, Pakistan
;
    'Akhter, Zareen'
;
Department of Chemistry, Quaid-I-Azam University, Islamabad 45320, Pakistan
;
    'Bolte, Michael'
;
Institut f\"ur Anorganische Chemie
J. W. Goethe-Universit\"at Frankfurt
Max-von-Laue-Strasse 7
60438 Frankfurt/Main
Germany
;
    'Siddiqi, Humaira M.'
;
Department of Chemistry, Quaid-I-Azam University, Islamabad 45320, Pakistan
;
