# Supplementary material for: N-(3-Nitro­benzyl­idene)aniline
Source: Acta Crystallogr Sect E Struct Rep Online. 2008 Nov 20;64(Pt 12):o2381–2. doi: 10.1107/S1600536808036970 (PMC2960009; doi:10.1107/S1600536808036970)
Supplement: Supplementary file 2 [file e-64-o2381-Isup2.hkl]

# 
# h,k,l, Fc-squared, Fo-squared, sigma(Fo-squared) and status flag 
# 
data_I
_shelx_title '   za15 in P212121' 
_shelx_refln_list_code          4 
_shelx_F_calc_maximum      146.76 
_exptl_crystal_F_000       472.00 
_reflns_d_resolution_high  0.7215 
 
loop_ 
 _symmetry_equiv_pos_as_xyz 
 'x, y, z' 
 '-x+1/2, -y, z+1/2' 
 'x+1/2, -y+1/2, -z' 
 '-x, y+1/2, -z+1/2' 
 
_cell_length_a     7.3177 
_cell_length_b    12.1022 
_cell_length_c    12.4672 
_cell_angle_alpha  90.000 
_cell_angle_beta   90.000 
_cell_angle_gamma  90.000 
 
_shelx_F_squared_multiplier     1.000 
 
loop_ 
 _refln_index_h 
 _refln_index_k 
 _refln_index_l 
 _refln_F_squared_calc 
 _refln_F_squared_meas 
 _refln_F_squared_sigma 
 _refln_observed_status 
   2   0   0     1644.96     1489.48     16.19 o 
   4   0   0     4151.40     4654.93    187.36 o 
   6   0   0       14.48       15.97      1.04 o 
   8   0   0       21.48       19.22      1.81 o 
   2   1   0    21538.76    24210.20   1188.75 o 
   3   1   0        7.59        7.02      0.60 o 
   4   1   0     1409.10     1391.43     28.66 o 
   5   1   0      201.56      208.62      3.29 o 
   6   1   0       63.37       77.28      2.11 o 
   7   1   0       58.92       64.42      1.57 o 
   8   1   0       20.40       20.45      0.85 o 
   1   2   0     1279.24     1167.59     50.31 o 
   2   2   0     6431.81     6814.41    266.84 o 
   3   2   0       10.72        8.47      0.52 o 
   4   2   0        3.16        2.10      0.63 o 
   5   2   0       12.38       13.74      0.72 o 
   6   2   0      477.28      513.74      7.48 o 
   7   2   0       23.41       24.05      0.85 o 
   8   2   0       62.67       62.71      1.28 o 
   1   3   0        0.01        0.02      0.12 o 
   2   3   0        3.90        2.79      0.31 o 
   3   3   0      368.38      359.54      5.37 o 
   4   3   0       13.41       16.36      0.74 o 
   5   3   0      131.50      145.53      3.75 o 
   6   3   0       91.85      106.18      1.38 o 
   7   3   0        0.65        1.98      0.70 o 
   8   3   0        7.04        8.06      0.89 o 
   0   4   0     2318.93     2207.42     18.38 o 
   1   4   0      389.35      377.47      3.64 o 
   2   4   0      347.19      350.62      4.67 o 
   3   4   0      424.64      425.46      6.08 o 
   4   4   0       48.59       50.82      0.94 o 
   5   4   0       30.59       35.54      0.80 o 
   6   4   0      277.90      284.71      5.61 o 
   7   4   0      129.29      129.69      3.60 o 
   8   4   0        0.44        1.46      0.84 o 
   1   5   0       49.23       49.96      1.08 o 
   2   5   0        1.37        3.24      0.77 o 
   3   5   0       31.45       27.90      0.72 o 
   4   5   0      275.92      288.51      6.01 o 
   5   5   0       23.55       27.23      1.07 o 
   6   5   0       17.03       16.09      0.78 o 
   7   5   0        0.88        1.79      0.81 o 
   8   5   0       16.79       15.85      0.88 o 
   0   6   0       32.34       22.05      0.89 o 
   1   6   0        3.57        2.11      0.54 o 
   2   6   0      145.15      141.19      2.54 o 
   3   6   0      205.77      224.20      1.96 o 
   4   6   0      135.71      146.39      1.23 o 
   5   6   0        8.26        9.63      0.74 o 
   6   6   0        9.08        9.48      0.74 o 
   7   6   0       34.51       34.10      1.15 o 
   8   6   0       24.98       24.77      1.18 o 
   1   7   0        2.95        0.66      0.60 o 
   2   7   0       17.64       14.23      0.64 o 
   3   7   0        0.03        0.75      0.53 o 
   4   7   0        6.57        8.51      1.13 o 
   5   7   0       10.95       10.74      0.72 o 
   6   7   0        0.55        1.12      0.71 o 
   7   7   0        0.06       -0.51      0.76 o 
   9   7   0       34.38       40.68      3.51 o 
   0   8   0       97.90      120.83      2.10 o 
   1   8   0      133.07      132.35      1.58 o 
   2   8   0        6.21        5.95      0.81 o 
   3   8   0        0.52        0.43      0.60 o 
   4   8   0        0.25        0.45      0.60 o 
   5   8   0       22.66       22.75      0.74 o 
   6   8   0        3.19        3.53      0.76 o 
   7   8   0        4.92        6.13      0.82 o 
   8   8   0        1.51        0.84      1.97 o 
   1   9   0       54.21       50.10      0.87 o 
   2   9   0        7.62        8.00      1.13 o 
   3   9   0       31.01       27.78      1.21 o 
   4   9   0       58.34       60.60      1.27 o 
   5   9   0       14.21       14.63      0.76 o 
   6   9   0        4.49        5.32      0.79 o 
   7   9   0       38.84       39.61      1.45 o 
   8   9   0       16.91       10.52      3.22 o 
   0  10   0       19.78       19.74      1.28 o 
   1  10   0       11.94       11.11      0.78 o 
   2  10   0       11.30        9.91      1.23 o 
   3  10   0       53.39       60.64      2.52 o 
   4  10   0        3.89        4.44      1.08 o 
   5  10   0       65.59       70.69      1.96 o 
   6  10   0      120.23      114.14      2.07 o 
   7  10   0        2.72        5.27      2.76 o 
   8  10   0        2.24        3.41      3.21 o 
   1  11   0      210.11      215.27      4.90 o 
   2  11   0       37.74       37.16      1.01 o 
   3  11   0       28.71       27.15      1.28 o 
   4  11   0       22.86       21.96      1.57 o 
   5  11   0       75.82       79.22      1.91 o 
   6  11   0        5.58        3.83      2.80 o 
   7  11   0      119.71      123.56      4.21 o 
   0  12   0       93.54       91.97      1.60 o 
   1  12   0      126.95      128.80      2.33 o 
   2  12   0        8.44        9.37      0.85 o 
   3  12   0       75.78       77.84      1.64 o 
   4  12   0        2.07        2.22      1.23 o 
   5  12   0        1.88        2.32      1.33 o 
   1  13   0        5.94        8.64      0.76 o 
   2  13   0       20.13       21.40      1.15 o 
   3  13   0       67.42       60.36      1.29 o 
   4  13   0        6.64        4.96      1.35 o 
   0  14   0       18.84       19.11      1.13 o 
   1  14   0       13.95       13.59      0.99 o 
   2  14   0        0.11       -0.66      0.99 o 
   3  14   0        0.00       -0.31      2.41 o 
   4  14   0        5.37        6.20      2.68 o 
   5  14   0       46.28       36.56      2.47 o 
   1  15   0       94.11      110.88      3.56 o 
   2  15   0        8.49       10.91      1.75 o 
   3  15   0       10.84       13.05      2.84 o 
   4  15   0        0.80        2.71      2.00 o 
   0  16   0       37.90       43.82      3.31 o 
   1  16   0       68.69       70.80      2.88 o 
   2  16   0        4.69        4.34      2.85 o 
   2   0   1     2154.39     2148.80     22.36 o 
   3   0   1     1844.86     1836.54     39.17 o 
   4   0   1     2105.76     2115.10     23.66 o 
   5   0   1       61.64       65.44      2.34 o 
   6   0   1      122.67      131.21      2.55 o 
   7   0   1      139.49      140.71      2.63 o 
   8   0   1        3.65        2.75      0.69 o 
   1   1   1       85.49       67.78      1.16 o 
   2   1   1    16495.73    18342.49    644.50 o 
   3   1   1      516.95      509.21      5.14 o 
   4   1   1     1564.18     1588.20     22.87 o 
   5   1   1      265.15      276.71      4.09 o 
   6   1   1       35.06       35.80      0.93 o 
   7   1   1       11.07       11.42      0.49 o 
   8   1   1       31.56       30.48      0.66 o 
   0   2   1    11101.71    11704.16    194.18 o 
   1   2   1     1207.50     1076.56      8.88 o 
   2   2   1     1571.56     1524.59     18.82 o 
   3   2   1      629.69      594.03      5.22 o 
   4   2   1     1094.20     1171.21     16.71 o 
   5   2   1      124.15      127.57      1.80 o 
   6   2   1      418.48      434.02      3.40 o 
   7   2   1       35.79       38.24      0.69 o 
   8   2   1       23.20       22.38      0.67 o 
   0   3   1      889.39      817.41     10.68 o 
   1   3   1      664.56      583.89      6.94 o 
   2   3   1      408.98      391.18      3.88 o 
   3   3   1        3.20        3.51      0.29 o 
   4   3   1     1909.20     2064.53     23.54 o 
   5   3   1      183.87      188.64      3.02 o 
   6   3   1      271.44      284.11      3.13 o 
   7   3   1       11.03       12.88      0.57 o 
   8   3   1       96.34       90.66      2.01 o 
   0   4   1     1104.85      986.75     13.43 o 
   1   4   1       68.08       57.26      0.97 o 
   2   4   1     1376.05     1378.83     12.38 o 
   3   4   1       41.68       40.48      0.65 o 
   4   4   1      301.62      327.60      5.36 o 
   5   4   1       26.27       26.89      0.57 o 
   6   4   1      118.55      119.09      2.24 o 
   7   4   1       15.90       14.67      0.59 o 
   8   4   1       15.86       13.64      0.64 o 
   0   5   1      664.46      661.53     10.81 o 
   1   5   1      230.81      255.34      2.93 o 
   2   5   1     1046.47     1096.07     14.46 o 
   3   5   1       98.74      102.11      1.28 o 
   4   5   1      209.98      220.27      2.92 o 
   5   5   1      116.68      128.12      2.14 o 
   6   5   1       17.89       19.73      0.64 o 
   7   5   1        0.04       -0.21      0.57 o 
   8   5   1       28.77       25.83      0.72 o 
   0   6   1        1.07        2.21      0.98 o 
   1   6   1        9.43        8.58      0.42 o 
   2   6   1       81.69       87.16      0.89 o 
   3   6   1       38.45       37.67      0.58 o 
   4   6   1       40.58       41.91      0.72 o 
   5   6   1       19.43       21.37      0.53 o 
   6   6   1        2.92        3.04      0.48 o 
   7   6   1       17.25       19.24      0.69 o 
   8   6   1       17.99       17.56      0.68 o 
   0   7   1      255.61      279.77      2.34 o 
   1   7   1      163.51      169.70      2.75 o 
   2   7   1      167.42      169.84      1.27 o 
   3   7   1       43.14       46.60      0.78 o 
   4   7   1       18.35       19.98      0.55 o 
   5   7   1       47.38       47.60      0.84 o 
   6   7   1       19.58       18.41      0.53 o 
   7   7   1        7.23        6.64      0.59 o 
   8   7   1        3.75        3.63      2.58 o 
   9   7   1       22.97       18.52      3.28 o 
   0   8   1       39.22       46.00      0.93 o 
   1   8   1       65.22       58.64      1.03 o 
   2   8   1        2.28        3.11      0.52 o 
   3   8   1        0.46        0.69      0.47 o 
   4   8   1        0.39        1.44      0.43 o 
   5   8   1       19.23       20.27      0.58 o 
   6   8   1       30.63       32.57      0.68 o 
   7   8   1       47.08       44.07      0.72 o 
   8   8   1       15.00       14.81      2.10 o 
   0   9   1       21.10       20.63      0.93 o 
   1   9   1       66.97       67.43      0.74 o 
   2   9   1        6.05        6.86      0.73 o 
   3   9   1       38.40       41.00      1.03 o 
   4   9   1       16.88       16.98      0.80 o 
   5   9   1       58.75       59.49      0.87 o 
   6   9   1        4.81        5.16      0.50 o 
   7   9   1       14.63       15.96      1.80 o 
   8   9   1       19.14       18.58      2.34 o 
   0  10   1       43.80       46.35      0.86 o 
   1  10   1      100.19       98.25      0.96 o 
   2  10   1       65.30       62.47      1.30 o 
   3  10   1      228.43      229.06      1.99 o 
   4  10   1        0.01        0.51      0.71 o 
   5  10   1      136.26      139.11      3.65 o 
   6  10   1        6.37        6.05      0.58 o 
   7  10   1       31.71       31.12      2.20 o 
   8  10   1       19.16       16.87      2.40 o 
   0  11   1        0.76        2.01      0.82 o 
   1  11   1      197.95      200.77      2.43 o 
   2  11   1       41.19       41.46      0.83 o 
   3  11   1      442.94      448.86      4.57 o 
   4  11   1       34.82       32.13      1.05 o 
   5  11   1       98.70       99.77      1.59 o 
   6  11   1       18.86       19.34      2.77 o 
   7  11   1        6.40        6.24      3.04 o 
   0  12   1        0.10        0.75      0.66 o 
   1  12   1       67.86       64.16      0.84 o 
   2  12   1        3.38        4.19      0.64 o 
   3  12   1       29.94       34.22      0.99 o 
   4  12   1       91.23       94.50      1.85 o 
   5  12   1      215.66      209.80      4.39 o 
   6  12   1        1.93        1.36      2.02 o 
   7  12   1       20.16       16.90      3.38 o 
   0  13   1       20.29       19.55      0.84 o 
   1  13   1        3.13        3.63      0.62 o 
   2  13   1       58.02       57.79      0.98 o 
   3  13   1       54.14       54.92      1.25 o 
   4  13   1       12.96       13.11      0.83 o 
   0  14   1       14.18       15.04      0.86 o 
   1  14   1       53.44       58.79      0.88 o 
   2  14   1        7.19        8.31      0.62 o 
   3  14   1       69.98       72.66      1.77 o 
   4  14   1        8.82        6.88      1.87 o 
   5  14   1        0.24        2.99      2.78 o 
   0  15   1       11.63        9.20      1.86 o 
   1  15   1       50.59       51.87      8.12 o 
   2  15   1       22.70       25.77      1.70 o 
   3  15   1       48.11       48.92      3.59 o 
   4  15   1        3.69        4.18      1.69 o 
   0  16   1        0.90       -0.80      1.63 o 
   1  16   1       22.51       23.94      2.89 o 
   2  16   1        0.59        2.49      2.02 o 
   1   0   2        5.50        1.74      0.28 o 
   2   0   2      351.26      315.44      5.83 o 
   3   0   2       16.59       18.29      0.63 o 
   4   0   2      715.80      732.02     16.59 o 
   5   0   2       10.78       10.83      0.89 o 
   6   0   2        1.89        3.60      0.92 o 
   7   0   2      205.91      204.17      3.19 o 
   8   0   2        0.22        1.25      0.71 o 
   0   1   2      308.52      255.73      3.64 o 
   1   1   2     1843.61     1713.53     28.81 o 
   2   1   2     3034.65     2969.00     52.58 o 
   3   1   2      184.87      172.34      1.87 o 
   4   1   2       88.64       89.48      1.17 o 
   5   1   2      204.76      225.61      7.52 o 
   6   1   2      398.78      417.93      6.26 o 
   7   1   2      111.16      109.94      1.96 o 
   8   1   2       55.47       49.08      1.34 o 
   0   2   2     2245.30     2120.53     34.94 o 
   1   2   2      656.09      602.42      5.65 o 
   2   2   2      216.09      215.40      3.72 o 
   3   2   2        3.62        2.21      0.30 o 
   4   2   2     1152.42     1204.80     16.99 o 
   5   2   2       54.86       56.01      0.67 o 
   6   2   2      252.85      258.93      5.19 o 
   7   2   2        8.90        8.33      0.55 o 
   8   2   2       51.04       45.42      0.99 o 
   0   3   2      225.31      174.33      2.84 o 
   1   3   2      207.74      195.53      2.28 o 
   2   3   2       14.90       16.85      0.42 o 
   3   3   2        8.57       10.68      0.54 o 
   4   3   2      294.32      309.45      3.73 o 
   5   3   2      102.85      103.96      0.89 o 
   6   3   2      160.79      170.76      2.11 o 
   7   3   2       32.24       31.01      0.65 o 
   8   3   2      216.78      209.47      2.71 o 
   0   4   2      104.63       91.40      1.16 o 
   1   4   2       38.54       32.97      0.51 o 
   2   4   2       84.38       91.46      0.97 o 
   3   4   2      354.02      363.36      4.74 o 
   4   4   2      108.54      125.01      2.07 o 
   5   4   2       73.24       76.93      1.07 o 
   6   4   2      178.22      195.97      4.09 o 
   7   4   2       90.61       85.84      1.21 o 
   8   4   2       42.12       37.28      0.89 o 
   0   5   2     1423.95     1517.39     37.72 o 
   1   5   2      231.02      222.65      2.33 o 
   2   5   2      834.93      912.51     15.65 o 
   3   5   2       30.23       28.02      0.56 o 
   4   5   2       19.21       22.07      0.50 o 
   5   5   2       57.83       61.25      0.93 o 
   6   5   2       57.52       56.35      0.75 o 
   7   5   2       82.57       85.61      1.02 o 
   8   5   2       15.40       13.89      0.72 o 
   0   6   2     2558.20     2809.77     88.97 o 
   1   6   2      374.63      385.73      1.60 o 
   2   6   2      589.24      643.17      5.65 o 
   3   6   2      119.03      130.31      2.01 o 
   4   6   2      212.39      224.58      3.33 o 
   5   6   2       72.48       77.54      1.06 o 
   6   6   2        9.96       10.14      0.57 o 
   7   6   2       15.93       18.27      0.66 o 
   8   6   2        8.75        7.71      0.76 o 
   9   6   2       20.83       15.18      3.78 o 
   0   7   2      295.24      336.02      8.60 o 
   1   7   2       31.30       29.35      0.59 o 
   2   7   2      247.79      277.99      4.05 o 
   3   7   2       35.58       41.97      0.74 o 
   4   7   2        9.46       12.40      0.49 o 
   5   7   2        0.67        0.72      0.49 o 
   6   7   2        4.40        4.93      0.51 o 
   7   7   2       45.28       44.30      0.73 o 
   8   7   2        1.55        3.27      2.76 o 
   9   7   2       14.26       10.03      4.04 o 
   0   8   2        0.05        0.61      0.51 o 
   1   8   2       20.38       21.81      0.63 o 
   2   8   2       25.41       25.69      0.52 o 
   3   8   2      113.46      106.11      1.64 o 
   4   8   2       23.02       24.51      0.94 o 
   5   8   2       70.41       71.55      1.19 o 
   6   8   2       26.64       28.34      0.64 o 
   7   8   2       59.80       59.91      1.39 o 
   8   8   2        0.75        1.45      1.99 o 
   0   9   2       37.69       40.57      0.92 o 
   1   9   2      618.63      597.19      6.27 o 
   2   9   2      103.58       97.97      1.86 o 
   3   9   2      288.84      281.33      6.54 o 
   4   9   2       96.41       96.01      2.00 o 
   5   9   2       37.52       41.45      0.74 o 
   6   9   2        1.51        1.32      0.60 o 
   7   9   2       34.75       31.80      1.88 o 
   8   9   2       21.73       16.47      2.45 o 
   0  10   2       67.88       61.05      1.02 o 
   1  10   2     1407.62     1401.29     21.24 o 
   2  10   2       45.08       48.89      0.88 o 
   3  10   2      282.40      300.86      4.02 o 
   4  10   2       62.22       62.15      0.98 o 
   5  10   2      206.95      201.67      1.36 o 
   6  10   2       18.14       16.09      0.69 o 
   7  10   2        2.95        0.48      2.79 o 
   8  10   2        0.27       -0.79      3.12 o 
   0  11   2      228.29      219.81      4.24 o 
   1  11   2      301.01      306.77      3.43 o 
   2  11   2       86.91       83.11      1.43 o 
   3  11   2      380.12      401.86      4.51 o 
   4  11   2        6.40        7.96      0.78 o 
   5  11   2       14.87       17.11      0.96 o 
   6  11   2        6.18        3.64      2.50 o 
   7  11   2       55.95       45.38      3.62 o 
   0  12   2      129.84      123.42      1.24 o 
   1  12   2      162.78      162.76      2.72 o 
   2  12   2       11.82       11.37      0.76 o 
   3  12   2       65.85       73.79      1.24 o 
   4  12   2        4.17        5.04      1.03 o 
   5  12   2      104.12       93.95      6.40 o 
   6  12   2       27.39       24.64      3.10 o 
   0  13   2       19.66       21.97      0.88 o 
   1  13   2       35.31       38.11      0.95 o 
   2  13   2       11.00       11.49      0.67 o 
   3  13   2       38.79       38.52      1.70 o 
   4  13   2        9.82       11.28      1.87 o 
   5  13   2        7.06        6.23      2.67 o 
   6  13   2       13.99       11.26      2.22 o 
   0  14   2        2.06        2.77      0.73 o 
   1  14   2       61.42       62.47      1.06 o 
   2  14   2       22.12       22.91      0.80 o 
   3  14   2        2.59        5.66      1.45 o 
   4  14   2       35.20       34.12      3.00 o 
   5  14   2        8.47        8.49      2.14 o 
   0  15   2        0.59       -1.17      2.60 o 
   1  15   2        1.32        1.29      1.52 o 
   2  15   2        1.32        2.56      1.60 o 
   3  15   2        1.61        1.24      1.56 o 
   4  15   2        0.41        0.98      1.50 o 
   0  16   2       10.99       11.79      2.11 o 
   1  16   2       13.94       10.50      2.13 o 
   2  16   2        9.60        6.52      1.74 o 
   1   0   3     2380.56     2238.77     33.35 o 
   2   0   3       14.35        9.03      0.39 o 
   3   0   3      586.72      527.17      4.03 o 
   4   0   3      790.71      850.75     16.90 o 
   5   0   3       70.30       71.87      1.32 o 
   6   0   3      114.60      119.09      2.06 o 
   7   0   3        6.41        5.46      0.80 o 
   8   0   3      128.59      126.43      2.71 o 
   0   1   3      263.95      209.50      2.57 o 
   1   1   3      384.58      357.18      3.92 o 
   2   1   3      119.48      103.68      1.87 o 
   3   1   3      305.66      296.70      4.41 o 
   4   1   3       11.29       10.52      0.48 o 
   5   1   3      254.96      253.54      4.49 o 
   6   1   3      188.60      190.90      2.07 o 
   7   1   3       48.86       47.24      1.28 o 
   8   1   3        0.64        1.54      0.61 o 
   0   2   3     1361.50     1204.17     13.45 o 
   1   2   3      562.76      503.66      4.13 o 
   2   2   3       34.41       33.18      1.06 o 
   3   2   3      581.46      572.67      9.17 o 
   4   2   3       79.17       84.44      0.79 o 
   5   2   3      160.05      164.90      2.52 o 
   6   2   3      178.90      182.91      2.32 o 
   7   2   3       19.21       20.65      0.64 o 
   8   2   3       15.53       14.18      0.66 o 
   0   3   3       28.94       26.90      0.80 o 
   1   3   3       14.81       12.48      0.38 o 
   2   3   3      209.59      196.50      3.70 o 
   3   3   3       70.36       73.71      0.77 o 
   4   3   3        8.52       11.26      0.45 o 
   5   3   3        4.34        5.00      0.46 o 
   6   3   3       18.24       19.01      0.58 o 
   7   3   3       78.14       84.12      1.39 o 
   8   3   3       96.53       90.58      0.93 o 
   0   4   3      805.75      847.61     17.38 o 
   1   4   3       49.50       47.87      0.69 o 
   2   4   3        4.49        4.92      0.35 o 
   3   4   3      335.55      316.27      5.77 o 
   4   4   3       31.42       29.15      0.52 o 
   5   4   3        7.54        9.75      0.50 o 
   6   4   3      140.94      145.47      1.91 o 
   7   4   3       26.51       26.74      0.70 o 
   8   4   3       63.03       56.99      1.34 o 
   0   5   3       18.73       16.50      0.54 o 
   1   5   3      847.98      862.91     12.93 o 
   2   5   3      224.53      227.38      2.80 o 
   3   5   3      284.59      291.91      3.97 o 
   4   5   3       21.01       22.01      0.52 o 
   5   5   3      148.34      150.06      2.29 o 
   6   5   3       13.72       15.17      0.56 o 
   7   5   3       22.76       25.16      0.77 o 
   8   5   3       33.32       30.64      0.93 o 
   0   6   3       12.54       17.44      0.73 o 
   1   6   3       24.55       34.97      0.62 o 
   2   6   3      163.83      169.89      1.34 o 
   3   6   3      235.23      251.38      3.33 o 
   4   6   3      236.47      235.95      2.53 o 
   5   6   3      132.01      134.83      1.71 o 
   6   6   3       10.62       11.74      0.64 o 
   7   6   3       21.04       20.37      0.65 o 
   8   6   3        1.30        2.88      2.77 o 
   9   6   3       13.30       11.17      3.34 o 
   0   7   3       61.54       72.71      1.66 o 
   1   7   3      312.79      316.03      2.18 o 
   2   7   3      280.40      293.71      3.91 o 
   3   7   3      272.60      273.82      3.41 o 
   4   7   3       69.03       81.09      1.30 o 
   5   7   3      259.75      266.99      4.01 o 
   6   7   3       36.63       34.30      0.72 o 
   7   7   3      117.84      119.67      2.34 o 
   8   7   3        3.86        4.38      3.42 o 
   9   7   3        1.82        0.60      3.22 o 
   0   8   3       32.48       38.18      1.21 o 
   1   8   3      497.74      461.65      5.09 o 
   2   8   3       15.35       13.40      0.48 o 
   3   8   3      810.11      825.80      8.93 o 
   4   8   3      116.68      119.12      2.58 o 
   5   8   3      147.31      146.53      3.13 o 
   6   8   3       22.72       22.25      0.74 o 
   7   8   3       31.28       28.52      0.63 o 
   8   8   3        7.06        5.14      3.51 o 
   0   9   3       51.63       42.74      1.03 o 
   1   9   3     1459.22     1484.48     13.03 o 
   2   9   3       63.22       71.51      1.20 o 
   3   9   3      327.20      314.67      4.28 o 
   4   9   3       79.06       73.29      1.56 o 
   5   9   3      179.22      170.82      4.00 o 
   6   9   3       25.67       25.71      0.70 o 
   7   9   3        7.90        9.61      2.73 o 
   8   9   3        3.60        2.55      2.98 o 
   0  10   3      229.12      195.60      3.69 o 
   1  10   3       69.83       74.59      1.47 o 
   2  10   3      135.05      127.77      1.59 o 
   3  10   3      185.09      175.60      1.81 o 
   4  10   3       41.76       45.13      0.81 o 
   5  10   3       23.62       24.62      0.74 o 
   6  10   3       62.85       61.22      0.90 o 
   7  10   3        8.10        6.60      3.00 o 
   0  11   3       39.56       44.57      1.56 o 
   1  11   3       54.83       55.07      0.97 o 
   2  11   3      197.18      179.32      2.75 o 
   3  11   3      135.92      128.53      2.25 o 
   4  11   3       13.74       14.40      0.77 o 
   5  11   3        9.00        9.06      0.68 o 
   6  11   3       10.42       10.06      2.71 o 
   7  11   3       17.30       13.82      2.08 o 
   0  12   3       75.96       74.73      1.22 o 
   1  12   3      136.53      129.33      2.27 o 
   2  12   3       82.64       82.91      2.10 o 
   3  12   3        1.93        1.81      0.71 o 
   4  12   3        7.62        6.92      0.72 o 
   5  12   3        5.41        3.97      1.26 o 
   6  12   3       24.73       23.95      1.91 o 
   0  13   3        0.56       -0.28      0.65 o 
   1  13   3       22.97       18.92      0.78 o 
   2  13   3       35.44       34.75      1.27 o 
   3  13   3       51.49       46.95      1.04 o 
   4  13   3       55.54       54.98      2.39 o 
   5  13   3       43.93       39.05      3.17 o 
   6  13   3        2.92        2.15      1.76 o 
   0  14   3        1.54        1.31      0.81 o 
   1  14   3       26.47       22.54      0.70 o 
   2  14   3        0.98        1.11      1.05 o 
   3  14   3       33.65       39.03      2.97 o 
   4  14   3        4.64        7.12      2.91 o 
   5  14   3       44.51       37.86      2.63 o 
   0  15   3       14.29       11.95      2.78 o 
   1  15   3        3.14        4.02      1.37 o 
   2  15   3        2.80        2.97      1.60 o 
   3  15   3       50.29       50.82      4.46 o 
   4  15   3       20.28       25.35      3.23 o 
   0  16   3        1.79        3.32      2.85 o 
   1  16   3        6.95        6.39      1.46 o 
   2  16   3        1.43        2.88      1.74 o 
   0   0   4      980.55      915.07     33.89 o 
   1   0   4        0.55        1.18      0.49 o 
   2   0   4        3.14        6.26      0.37 o 
   3   0   4      675.38      622.88     14.65 o 
   4   0   4      109.94      106.75      2.65 o 
   5   0   4      444.50      445.26     10.49 o 
   6   0   4      175.25      178.57      3.72 o 
   7   0   4        6.65        6.81      0.75 o 
   8   0   4        1.76        1.95      0.73 o 
   0   1   4        6.25        6.18      0.37 o 
   1   1   4     1547.48     1419.61     11.28 o 
   2   1   4       23.18       22.43      0.46 o 
   3   1   4      622.98      620.20      8.30 o 
   4   1   4      298.10      307.73      3.65 o 
   5   1   4       54.73       56.81      1.08 o 
   6   1   4       34.24       38.02      0.59 o 
   7   1   4       39.78       38.75      0.87 o 
   8   1   4      140.45      135.58      1.67 o 
   0   2   4       82.59       68.33      1.58 o 
   1   2   4      208.02      212.33      2.22 o 
   2   2   4      204.19      196.17      2.42 o 
   3   2   4      209.48      215.64      2.46 o 
   4   2   4      111.32      109.13      1.24 o 
   5   2   4        3.34       11.18      2.51 o 
   6   2   4      187.40      199.09      1.94 o 
   7   2   4       95.21       96.47      1.66 o 
   8   2   4       58.02       57.17      1.33 o 
   0   3   4        1.31        1.03      0.36 o 
   1   3   4      404.17      404.94      3.51 o 
   2   3   4       53.10       54.21      0.85 o 
   3   3   4      368.24      367.21      3.74 o 
   4   3   4        2.45        1.48      0.45 o 
   5   3   4       15.11       16.99      0.51 o 
   6   3   4        4.67        4.65      0.54 o 
   7   3   4       24.47       23.61      0.69 o 
   8   3   4       33.34       32.54      0.79 o 
   0   4   4      222.25      206.22      1.87 o 
   1   4   4     2090.27     2213.64     27.63 o 
   2   4   4        1.02        1.14      0.40 o 
   3   4   4      252.03      270.07      2.98 o 
   4   4   4      128.29      127.98      1.47 o 
   5   4   4      152.30      161.13      1.85 o 
   6   4   4       44.19       43.73      0.70 o 
   7   4   4        4.39        6.15      0.67 o 
   8   4   4       19.55       19.38      0.80 o 
   0   5   4       85.45       78.23      1.10 o 
   1   5   4     1072.84     1193.42     11.18 o 
   2   5   4      182.13      182.44      2.19 o 
   3   5   4      480.42      500.55      4.35 o 
   4   5   4      102.39      110.48      2.01 o 
   5   5   4       64.40       66.62      0.76 o 
   6   5   4        4.92        4.89      0.58 o 
   7   5   4       40.66       40.52      0.70 o 
   8   5   4      102.04       98.49      1.67 o 
   9   5   4       40.56       37.13      4.42 o 
   0   6   4        1.74        3.28      0.50 o 
   1   6   4       52.96       55.34      0.79 o 
   2   6   4        7.75        7.51      0.38 o 
   3   6   4      293.03      305.30      6.04 o 
   4   6   4       57.80       57.37      1.16 o 
   5   6   4      352.09      370.30      6.65 o 
   6   6   4       12.58       14.64      0.59 o 
   7   6   4       69.72       68.71      0.81 o 
   8   6   4       27.48       26.44      3.97 o 
   9   6   4       85.29       79.33      5.47 o 
   0   7   4       18.15       18.75      0.79 o 
   1   7   4      352.71      357.22      2.58 o 
   2   7   4       98.88      104.72      1.14 o 
   3   7   4       76.98       69.34      0.87 o 
   4   7   4        2.54        2.46      0.54 o 
   5   7   4       53.59       54.87      1.02 o 
   6   7   4      180.97      175.46      4.24 o 
   7   7   4      113.43      113.54      2.16 o 
   8   7   4        4.04        4.12      3.42 o 
   0   8   4       16.07       14.80      0.86 o 
   1   8   4      223.65      220.22      2.50 o 
   2   8   4       38.93       39.16      0.65 o 
   3   8   4      400.16      405.92      5.78 o 
   4   8   4      152.72      152.07      1.95 o 
   5   8   4      121.66      125.04      1.95 o 
   6   8   4       74.15       75.73      0.94 o 
   7   8   4       37.84       35.40      0.88 o 
   0   9   4        8.91        9.15      0.83 o 
   1   9   4       14.01       12.46      0.58 o 
   2   9   4        5.83        5.28      0.52 o 
   3   9   4      157.54      148.31      1.36 o 
   4   9   4       71.85       69.91      1.21 o 
   5   9   4      137.52      139.77      1.95 o 
   6   9   4       69.32       72.29      1.19 o 
   7   9   4       18.65       12.74      1.99 o 
   8   9   4       41.05       35.23      3.33 o 
   0  10   4        0.11       -0.05      0.62 o 
   1  10   4      298.39      300.80      4.62 o 
   2  10   4       81.92       78.67      0.87 o 
   3  10   4       67.24       71.65      0.92 o 
   4  10   4       14.23       15.34      0.66 o 
   5  10   4        1.61        2.12      0.58 o 
   6  10   4       23.56       22.05      0.65 o 
   7  10   4        7.13        8.20      2.88 o 
   0  11   4       61.30       51.21      1.58 o 
   1  11   4      101.30       95.29      1.80 o 
   2  11   4       58.06       55.82      0.94 o 
   3  11   4        9.45        8.53      0.68 o 
   4  11   4       94.79       90.82      1.19 o 
   5  11   4       13.87       14.61      0.71 o 
   6  11   4        2.97        2.47      1.90 o 
   7  11   4       16.18       16.48      2.19 o 
   0  12   4      263.37      252.54      4.43 o 
   1  12   4       47.65       40.47      0.78 o 
   2  12   4        7.83        6.38      0.66 o 
   3  12   4        8.95        8.75      0.79 o 
   4  12   4       20.53       20.67      0.72 o 
   5  12   4        4.10        3.89      1.82 o 
   6  12   4        6.81        3.22      1.75 o 
   0  13   4        1.29        1.40      0.84 o 
   1  13   4       20.85       20.58      0.67 o 
   2  13   4       21.86       22.00      0.92 o 
   3  13   4        6.11        7.67      0.94 o 
   4  13   4       21.36       16.68      2.78 o 
   5  13   4        1.16        1.25      2.42 o 
   0  14   4        0.27        0.83      0.90 o 
   1  14   4        0.52        1.19      0.61 o 
   2  14   4       42.15       40.64      1.61 o 
   3  14   4        2.63        2.27      2.62 o 
   4  14   4       10.38       13.20      2.93 o 
   5  14   4        1.39       -0.03      2.05 o 
   0  15   4        4.20        5.51      2.59 o 
   1  15   4       14.23       18.45      2.94 o 
   2  15   4       19.66       22.98      1.81 o 
   3  15   4       38.40       44.04      2.95 o 
   0  16   4       34.06       27.17      2.68 o 
   1  16   4        8.56        7.90      1.89 o 
   1   0   5     2417.03     2506.49     53.97 o 
   2   0   5      158.76      189.64      3.54 o 
   3   0   5      255.01      286.63      2.66 o 
   4   0   5      234.13      236.39      2.99 o 
   5   0   5      120.33      136.98      1.82 o 
   6   0   5      212.65      221.73      3.49 o 
   7   0   5       52.22       51.84      1.16 o 
   8   0   5        1.91        2.00      0.86 o 
   0   1   5      226.12      165.36      1.81 o 
   1   1   5      462.42      466.59      4.91 o 
   2   1   5     1216.95     1174.34     15.28 o 
   3   1   5      209.91      234.50      2.40 o 
   4   1   5      472.48      490.43      7.25 o 
   5   1   5       28.28       33.55      0.75 o 
   6   1   5       26.42       26.24      0.62 o 
   7   1   5        2.69        2.56      0.51 o 
   8   1   5       27.21       27.46      0.72 o 
   0   2   5      234.79      233.70      2.19 o 
   1   2   5      479.81      483.59      3.57 o 
   2   2   5       56.80       52.38      0.69 o 
   3   2   5      105.72      107.36      1.35 o 
   4   2   5      234.33      243.25      3.25 o 
   5   2   5       92.86       94.02      1.67 o 
   6   2   5       51.75       51.83      0.71 o 
   7   2   5       59.87       63.42      1.08 o 
   8   2   5       15.20       14.41      0.74 o 
   0   3   5      936.25      930.68     12.37 o 
   1   3   5     1414.59     1494.66      9.97 o 
   2   3   5      454.87      467.57      5.47 o 
   3   3   5      427.01      445.63      4.65 o 
   4   3   5       67.47       61.99      1.24 o 
   5   3   5       85.76       96.53      1.09 o 
   6   3   5       11.24       11.24      0.67 o 
   7   3   5       61.65       63.25      1.01 o 
   8   3   5      117.18      114.21      2.01 o 
   0   4   5      112.21       87.00      1.29 o 
   1   4   5      390.12      434.72      4.12 o 
   2   4   5       43.95       44.05      0.71 o 
   3   4   5       71.88       79.77      0.94 o 
   4   4   5      173.29      185.36      2.55 o 
   5   4   5       99.32      104.85      1.75 o 
   6   4   5       49.94       50.12      0.85 o 
   7   4   5       39.00       41.85      0.84 o 
   8   4   5       64.16       63.66      1.02 o 
   9   4   5        0.92        1.44      4.39 o 
   0   5   5        7.51        9.53      0.61 o 
   1   5   5      155.21      154.38      1.40 o 
   2   5   5      433.18      429.99      4.10 o 
   3   5   5        7.69        8.41      0.49 o 
   4   5   5       25.81       25.69      0.60 o 
   5   5   5        7.67        9.52      0.54 o 
   6   5   5      320.28      327.79      2.32 o 
   7   5   5       92.13       98.22      1.26 o 
   8   5   5       10.08       10.68      4.69 o 
   9   5   5       23.61       19.92      6.24 o 
   0   6   5        8.88       11.46      0.67 o 
   1   6   5      355.07      372.59      4.62 o 
   2   6   5       10.39       10.28      0.44 o 
   3   6   5       20.16       18.24      0.55 o 
   4   6   5      114.82      116.78      0.92 o 
   5   6   5       40.04       39.78      0.90 o 
   6   6   5       27.66       29.25      0.73 o 
   7   6   5      141.74      141.28      2.75 o 
   0   7   5       27.05       26.68      0.87 o 
   1   7   5       42.22       41.02      0.74 o 
   2   7   5       98.58      100.58      1.50 o 
   3   7   5      128.39      134.04      1.25 o 
   4   7   5       85.25       79.23      1.56 o 
   5   7   5      219.17      215.37      3.50 o 
   6   7   5        8.03       10.58      0.74 o 
   7   7   5       35.31       36.91      0.79 o 
   0   8   5       83.56       92.86      2.30 o 
   1   8   5       35.91       36.61      0.66 o 
   2   8   5       28.15       25.29      0.60 o 
   3   8   5       62.21       59.40      0.91 o 
   4   8   5       14.87       16.08      0.59 o 
   5   8   5      119.27      124.83      1.68 o 
   6   8   5      100.00       96.18      1.51 o 
   0   9   5        7.24        8.30      1.23 o 
   1   9   5       55.14       55.06      0.99 o 
   2   9   5       35.05       35.55      0.68 o 
   3   9   5       92.20       93.25      0.95 o 
   4   9   5        1.06        1.52      0.56 o 
   5   9   5       29.88       31.50      0.76 o 
   6   9   5        4.44        4.11      0.59 o 
   7   9   5       12.66       10.86      1.49 o 
   8   9   5       40.07       32.71      2.42 o 
   0  10   5        6.04        7.55      1.25 o 
   1  10   5        6.03        6.50      0.61 o 
   2  10   5       12.67       14.07      0.64 o 
   3  10   5      105.17      102.53      1.85 o 
   4  10   5        5.32        7.07      0.59 o 
   5  10   5       56.66       50.36      0.88 o 
   6  10   5        4.78        4.44      1.42 o 
   7  10   5       24.67       21.76      1.76 o 
   0  11   5        0.02        1.04      0.80 o 
   1  11   5       63.89       60.23      0.83 o 
   2  11   5        9.91       11.08      0.65 o 
   3  11   5       17.68       17.43      0.64 o 
   4  11   5       23.06       20.88      1.11 o 
   5  11   5        8.60        8.40      0.65 o 
   6  11   5        1.39        1.76      1.54 o 
   7  11   5        0.30       -0.98      2.24 o 
   0  12   5       53.72       53.10      1.32 o 
   1  12   5        0.78        1.25      0.57 o 
   2  12   5       41.49       37.39      0.82 o 
   3  12   5        8.94        9.65      0.67 o 
   4  12   5       31.46       33.02      0.84 o 
   5  12   5        6.54        7.19      1.58 o 
   6  12   5        4.49        5.31      2.10 o 
   0  13   5        5.41        3.25      1.00 o 
   1  13   5        1.87        1.86      0.63 o 
   2  13   5       52.58       49.72      0.97 o 
   3  13   5        8.38        5.23      2.55 o 
   4  13   5       10.82       11.24      2.54 o 
   5  13   5        1.80        1.82      1.91 o 
   0  14   5        0.24        0.61      1.84 o 
   1  14   5        1.73        2.80      1.52 o 
   2  14   5       40.99       44.64      2.41 o 
   3  14   5        3.03        1.74      2.83 o 
   4  14   5        9.34       12.32      2.84 o 
   0  15   5      145.70      143.48      3.56 o 
   1  15   5        3.79        4.67      2.03 o 
   2  15   5        2.79        2.51      2.10 o 
   3  15   5        9.55       10.32      2.15 o 
   0  16   5       20.52       18.64      2.48 o 
   0   0   6      522.64      533.69      8.05 o 
   1   0   6        0.02        2.67      0.91 o 
   2   0   6      160.23      155.50      1.87 o 
   3   0   6       43.97       55.07      1.44 o 
   4   0   6       12.38       14.40      2.14 o 
   5   0   6        0.07        0.28      0.59 o 
   6   0   6       97.74      102.60      2.00 o 
   7   0   6       10.24        9.40      0.73 o 
   8   0   6        4.93        4.65      0.96 o 
   0   1   6      311.91      343.12      3.09 o 
   1   1   6     1210.25     1294.64     13.65 o 
   2   1   6      146.90      167.36      2.06 o 
   3   1   6      474.40      506.77      6.70 o 
   4   1   6       14.72       16.08      0.50 o 
   5   1   6      129.45      139.30      1.32 o 
   6   1   6        8.89        9.18      0.55 o 
   7   1   6       11.06       10.74      0.67 o 
   8   1   6       12.13       11.28      0.69 o 
   0   2   6      914.94      947.85     14.38 o 
   1   2   6     1056.69     1145.18     13.33 o 
   2   2   6      204.78      217.78      2.84 o 
   3   2   6      534.63      579.94      5.10 o 
   4   2   6        2.57        3.05      0.45 o 
   5   2   6      109.21      115.47      0.89 o 
   6   2   6       24.43       24.72      0.69 o 
   7   2   6       15.31       15.14      0.65 o 
   8   2   6       16.53       17.49      0.77 o 
   0   3   6       12.60       10.99      0.67 o 
   1   3   6      969.77      979.07      9.05 o 
   2   3   6       15.66       17.98      0.50 o 
   3   3   6      378.87      380.62      4.22 o 
   4   3   6       53.22       53.76      0.73 o 
   5   3   6      182.49      197.17      2.56 o 
   6   3   6       22.46       22.14      0.63 o 
   7   3   6       40.78       38.66      0.79 o 
   0   4   6       26.41       23.29      0.75 o 
   1   4   6       64.30       75.54      1.12 o 
   2   4   6       39.41       43.31      0.74 o 
   3   4   6      361.79      387.20      4.80 o 
   4   4   6        3.04        3.26      0.44 o 
   5   4   6       89.26       89.40      0.94 o 
   6   4   6      211.61      218.81      2.73 o 
   7   4   6       33.61       36.10      0.79 o 
   0   5   6        8.29        5.50      0.63 o 
   1   5   6       98.81      104.24      0.87 o 
   2   5   6      195.76      192.86      2.38 o 
   3   5   6      208.24      207.99      4.02 o 
   4   5   6      226.11      226.33      2.59 o 
   5   5   6       41.53       39.95      0.73 o 
   6   5   6       52.06       52.02      0.73 o 
   7   5   6       45.15       43.44      0.76 o 
   0   6   6      167.53      171.15      2.56 o 
   1   6   6       17.90       15.20      0.89 o 
   2   6   6       56.11       51.00      0.68 o 
   3   6   6      225.90      226.21      3.41 o 
   4   6   6      184.46      188.59      2.84 o 
   5   6   6       98.79      104.23      1.72 o 
   6   6   6      257.07      252.97      3.74 o 
   7   6   6       16.73       13.91      0.64 o 
   0   7   6       54.49       52.99      2.11 o 
   1   7   6      211.21      213.68      2.99 o 
   2   7   6       68.61       65.07      1.09 o 
   3   7   6       32.08       30.76      0.72 o 
   4   7   6      199.20      190.78      2.85 o 
   5   7   6        5.04        6.01      0.57 o 
   6   7   6       30.80       29.92      0.71 o 
   7   7   6       22.97       23.57      2.17 o 
   8   7   6       51.43       51.87      3.23 o 
   0   8   6       55.21       59.51      1.16 o 
   1   8   6       88.74       87.51      1.14 o 
   2   8   6       82.85       81.10      0.84 o 
   3   8   6       23.10       23.04      0.60 o 
   4   8   6       99.78      103.60      1.40 o 
   5   8   6       35.02       36.05      0.74 o 
   6   8   6       13.40       13.73      0.65 o 
   7   8   6       47.97       45.00      3.00 o 
   8   8   6        3.28        3.79      2.07 o 
   0   9   6       37.33       39.87      1.56 o 
   1   9   6       29.06       27.25      0.64 o 
   2   9   6        5.94        6.73      0.47 o 
   3   9   6       10.05       10.58      0.57 o 
   4   9   6       20.13       19.06      0.64 o 
   5   9   6       29.74       30.91      0.69 o 
   6   9   6       21.54       23.38      0.74 o 
   7   9   6       59.30       58.39      2.31 o 
   0  10   6       64.34       69.50      1.53 o 
   1  10   6       44.67       40.55      0.77 o 
   2  10   6       20.00       18.24      0.61 o 
   3  10   6        6.20        7.33      0.60 o 
   4  10   6       30.40       31.23      0.77 o 
   5  10   6       17.17       18.39      0.61 o 
   6  10   6        6.32        5.96      1.57 o 
   7  10   6        9.61        9.75      1.66 o 
   0  11   6        0.02        0.45      1.09 o 
   1  11   6       29.14       27.47      0.80 o 
   2  11   6        3.14        3.34      0.59 o 
   3  11   6        3.27        4.24      0.66 o 
   4  11   6        1.46        1.46      0.60 o 
   5  11   6        0.50        0.06      1.49 o 
   6  11   6       36.05       33.87      6.76 o 
   0  12   6        5.47        6.58      1.09 o 
   1  12   6        4.90        5.03      0.80 o 
   2  12   6        8.27        9.41      0.74 o 
   3  12   6        8.64        9.14      0.71 o 
   4  12   6        9.17        8.98      1.70 o 
   5  12   6       15.30       17.96      2.07 o 
   6  12   6        4.20        2.90      2.32 o 
   0  13   6        0.96        2.69      1.01 o 
   1  13   6        0.53        0.87      0.77 o 
   2  13   6       71.82       70.88      1.00 o 
   3  13   6        7.33        8.99      1.93 o 
   4  13   6        5.93        6.19      1.45 o 
   5  13   6        1.59        1.38      2.06 o 
   0  14   6      153.42      161.75      4.12 o 
   1  14   6        1.77        2.74      1.34 o 
   2  14   6       33.26       37.76      2.60 o 
   3  14   6        0.42        3.29      2.80 o 
   4  14   6       42.20       43.45      3.29 o 
   0  15   6        9.11        9.58      3.27 o 
   1  15   6        5.66        6.86      2.20 o 
   2  15   6       28.12       31.13      3.21 o 
   1   0   7      258.32      292.29      4.88 o 
   2   0   7        7.19        9.08      0.66 o 
   3   0   7        0.18       14.31      5.94 o 
   4   0   7       14.64       12.58      0.63 o 
   5   0   7        8.90        9.08      0.62 o 
   6   0   7        0.61        0.83      0.67 o 
   7   0   7       73.42       76.02      1.20 o 
   8   0   7       38.76       37.33      4.22 o 
   9   0   7       22.63       20.37      4.41 o 
   0   1   7      115.32      108.33      1.30 o 
   1   1   7       41.28       36.28      0.74 o 
   2   1   7       78.22       73.08      0.98 o 
   3   1   7        0.93        2.83      0.61 o 
   4   1   7        5.68        7.14      0.45 o 
   5   1   7        0.97        1.26      0.46 o 
   6   1   7       10.54       11.01      0.60 o 
   7   1   7       20.73       20.62      0.61 o 
   8   1   7        2.97        2.58      2.31 o 
   9   1   7       12.37        8.74      2.75 o 
   0   2   7        0.11        0.32      0.57 o 
   1   2   7      258.56      256.66      3.46 o 
   2   2   7        2.26        2.34      0.42 o 
   3   2   7      383.69      417.23      5.38 o 
   4   2   7       54.17       56.11      0.84 o 
   5   2   7      193.17      206.33      1.18 o 
   6   2   7       35.02       37.69      0.68 o 
   7   2   7       28.37       28.53      0.68 o 
   8   2   7       15.76       12.56      3.01 o 
   9   2   7        2.11        2.42      3.18 o 
   0   3   7       37.09       42.78      1.02 o 
   1   3   7      387.47      398.89      3.66 o 
   2   3   7       84.62       81.85      0.94 o 
   3   3   7       98.92      107.33      1.54 o 
   4   3   7      103.75      105.82      1.53 o 
   5   3   7       58.52       60.20      0.80 o 
   6   3   7       31.38       33.75      0.66 o 
   7   3   7        6.47        6.70      0.64 o 
   8   3   7       28.82       26.17      3.16 o 
   9   3   7        3.46        3.27      3.17 o 
   0   4   7      108.98      114.49      1.37 o 
   1   4   7       24.65       21.19      0.54 o 
   2   4   7       86.53       87.10      0.88 o 
   3   4   7      594.08      607.74      7.01 o 
   4   4   7       26.25       25.56      0.57 o 
   5   4   7      123.48      131.79      1.37 o 
   6   4   7       58.24       59.22      0.93 o 
   7   4   7      188.19      180.11      2.60 o 
   8   4   7        8.46        7.58      2.84 o 
   0   5   7       16.73       17.24      0.69 o 
   1   5   7      570.76      549.76      5.40 o 
   2   5   7       95.64       92.61      0.88 o 
   3   5   7      196.37      195.91      2.67 o 
   4   5   7       49.77       45.87      0.89 o 
   5   5   7      387.37      406.18      3.60 o 
   6   5   7       33.19       33.99      0.86 o 
   7   5   7       26.34       24.98      0.73 o 
   8   5   7        9.68        7.98      2.99 o 
   0   6   7      129.38      133.20      1.45 o 
   1   6   7      637.14      632.14      4.36 o 
   2   6   7      224.70      217.88      2.19 o 
   3   6   7      358.00      360.29      4.21 o 
   4   6   7      185.76      196.23      2.94 o 
   5   6   7       45.79       43.61      1.10 o 
   6   6   7       16.14       16.40      0.62 o 
   7   6   7       27.36       31.11      3.02 o 
   8   6   7       20.78       19.74      3.19 o 
   0   7   7      158.50      132.52      1.48 o 
   1   7   7      218.21      231.79      4.18 o 
   2   7   7      130.24      130.05      1.04 o 
   3   7   7      120.44      130.45      1.66 o 
   4   7   7      140.49      144.16      2.45 o 
   5   7   7        9.72        9.20      0.60 o 
   6   7   7      119.57      124.57      2.38 o 
   7   7   7       45.53       44.35      3.26 o 
   8   7   7       20.08       11.45      3.13 o 
   0   8   7      476.30      466.50      6.00 o 
   1   8   7       20.44       18.67      0.72 o 
   2   8   7      169.24      164.51      1.87 o 
   3   8   7        4.57        4.70      0.51 o 
   4   8   7        1.75        3.61      0.55 o 
   5   8   7       19.51       18.73      0.73 o 
   6   8   7        7.93        6.24      0.63 o 
   7   8   7       14.98       17.03      2.86 o 
   0   9   7      327.21      289.46      3.17 o 
   1   9   7       12.60       13.25      0.65 o 
   2   9   7       71.23       81.68      1.48 o 
   3   9   7       66.20       69.13      0.91 o 
   4   9   7      113.79      112.79      1.33 o 
   5   9   7        6.17        6.74      0.61 o 
   6   9   7       23.84       24.54      1.77 o 
   7   9   7        4.39        3.39      1.73 o 
   0  10   7        0.05        0.74      1.31 o 
   1  10   7       54.60       56.19      1.22 o 
   2  10   7      109.31      102.40      1.35 o 
   3  10   7       25.01       25.75      0.73 o 
   4  10   7       72.33       72.96      1.21 o 
   5  10   7       12.04       12.08      0.76 o 
   6  10   7       31.80       26.61      2.12 o 
   7  10   7        5.76        6.35      2.18 o 
   0  11   7        0.45        2.07      1.35 o 
   1  11   7        5.22        5.55      0.70 o 
   2  11   7       35.82       31.68      0.75 o 
   3  11   7       29.71       31.55      0.83 o 
   4  11   7       13.15       16.78      0.87 o 
   5  11   7       30.00       25.74      1.74 o 
   6  11   7       18.81       15.42      1.66 o 
   0  12   7       77.90       90.04      2.22 o 
   1  12   7        6.39        5.82      0.84 o 
   2  12   7        8.38       11.49      0.83 o 
   3  12   7       24.38       24.63      1.08 o 
   4  12   7       23.90       28.23      1.60 o 
   5  12   7        4.55        4.30      2.09 o 
   0  13   7       27.03       33.68      1.76 o 
   1  13   7        3.84        4.12      2.70 o 
   2  13   7       62.31       71.37      3.67 o 
   3  13   7        1.95        7.20      2.75 o 
   4  13   7       22.81       24.47      2.69 o 
   0  14   7       10.30       15.34      2.92 o 
   1  14   7        1.94        1.79      1.64 o 
   3  14   7        4.85        4.51      2.85 o 
   0  15   7        5.03        4.85      2.22 o 
   1  15   7        9.23        7.45      2.24 o 
   0   0   8       14.79       11.95      0.93 o 
   1   0   8       85.43       79.79      1.19 o 
   2   0   8        0.10        0.40      0.53 o 
   3   0   8        1.80        0.90      0.69 o 
   4   0   8        0.09       -0.56      0.77 o 
   5   0   8        4.85        4.66      0.77 o 
   6   0   8        3.26        3.44      0.74 o 
   7   0   8       12.74       11.86      0.99 o 
   0   1   8       19.07       18.91      0.71 o 
   1   1   8       54.65       55.82      0.68 o 
   2   1   8       58.90       54.37      0.69 o 
   3   1   8       88.92       91.81      1.56 o 
   4   1   8       17.08       16.82      0.60 o 
   5   1   8       48.09       47.14      0.83 o 
   6   1   8        5.49        4.88      0.61 o 
   7   1   8       10.83       10.71      0.66 o 
   8   1   8       11.33       10.04      3.68 o 
   0   2   8        3.90        5.00      0.65 o 
   1   2   8      119.25      100.04      1.48 o 
   2   2   8      106.44      106.61      1.42 o 
   3   2   8       43.03       42.69      0.71 o 
   4   2   8       35.11       35.94      0.88 o 
   5   2   8        5.18        6.28      0.56 o 
   6   2   8       27.44       27.85      0.73 o 
   7   2   8       31.97       28.51      0.73 o 
   8   2   8       14.29       13.95      3.69 o 
   0   3   8       20.61       21.47      0.70 o 
   1   3   8      256.91      261.17      2.48 o 
   2   3   8       15.02       14.40      0.58 o 
   3   3   8       30.29       31.88      0.67 o 
   4   3   8       47.69       48.93      0.73 o 
   5   3   8      187.19      191.96      3.12 o 
   6   3   8        7.72        8.40      0.62 o 
   7   3   8       89.58       88.09      1.44 o 
   8   3   8        5.19        3.48      2.91 o 
   0   4   8       33.47       34.41      0.89 o 
   1   4   8      240.13      236.33      2.76 o 
   2   4   8       54.99       53.33      0.74 o 
   3   4   8        4.78        3.81      0.58 o 
   4   4   8      143.62      148.59      1.48 o 
   5   4   8      193.69      202.48      1.35 o 
   6   4   8       60.57       62.19      1.04 o 
   7   4   8       20.66       20.64      0.79 o 
   8   4   8        8.77        6.37      3.03 o 
   0   5   8       23.64       25.50      0.84 o 
   1   5   8      119.27      119.62      1.75 o 
   2   5   8       31.18       35.29      0.69 o 
   3   5   8        2.50        2.60      0.55 o 
   4   5   8      120.45      118.65      1.05 o 
   5   5   8       33.11       35.46      0.82 o 
   6   5   8       60.45       64.56      0.98 o 
   7   5   8       94.45       93.14      3.78 o 
   8   5   8       30.74       28.76      3.31 o 
   0   6   8      121.78      116.18      1.79 o 
   1   6   8      143.09      136.54      1.17 o 
   2   6   8       10.18       11.53      0.56 o 
   3   6   8       53.19       57.20      0.96 o 
   4   6   8       69.57       69.73      1.16 o 
   5   6   8      119.93      119.13      2.41 o 
   6   6   8       35.79       35.87      0.75 o 
   7   6   8       62.86       64.18      3.36 o 
   8   6   8       66.14       46.11      3.61 o 
   0   7   8      621.70      600.02      6.05 o 
   1   7   8      600.79      607.99      4.92 o 
   2   7   8      156.43      165.24      1.08 o 
   3   7   8      459.34      466.37      5.67 o 
   4   7   8       44.96       43.07      0.75 o 
   5   7   8       26.75       27.04      0.74 o 
   6   7   8       13.58       15.73      0.67 o 
   7   7   8       29.55       25.35      2.42 o 
   0   8   8        0.55        2.40      0.82 o 
   1   8   8      508.85      511.06      6.21 o 
   2   8   8      619.64      572.81      5.80 o 
   3   8   8       66.19       70.79      0.85 o 
   4   8   8        9.36       10.37      0.54 o 
   5   8   8       61.28       61.70      0.99 o 
   6   8   8        3.27        2.93      2.74 o 
   7   8   8       27.91       21.31      3.20 o 
   0   9   8      323.86      271.44      2.95 o 
   1   9   8       91.43       96.13      1.20 o 
   2   9   8      264.59      241.31      1.69 o 
   3   9   8       94.55      106.69      1.40 o 
   4   9   8       36.43       35.85      0.88 o 
   5   9   8       60.90       61.56      1.53 o 
   6   9   8        7.96        7.43      1.43 o 
   7   9   8        3.34        1.29      2.13 o 
   0  10   8       66.66       51.09      1.61 o 
   1  10   8       13.96       17.10      0.67 o 
   2  10   8        5.59        4.57      0.62 o 
   3  10   8       52.88       55.25      0.85 o 
   4  10   8       22.50       18.46      0.77 o 
   5  10   8       19.20       18.63      1.46 o 
   6  10   8        0.98       -1.03      1.58 o 
   0  11   8        0.02        0.67      1.49 o 
   1  11   8       41.28       41.19      0.96 o 
   2  11   8       36.93       40.43      0.79 o 
   3  11   8        0.65        0.53      0.61 o 
   4  11   8       68.50       66.36      2.19 o 
   5  11   8        9.39        8.12      1.87 o 
   6  11   8       35.08       37.82      5.57 o 
   0  12   8       22.89       25.20      1.17 o 
   1  12   8        5.09        5.38      0.72 o 
   2  12   8       25.30       25.14      1.60 o 
   3  12   8        0.66        2.91      2.61 o 
   4  12   8       25.63       25.73      1.99 o 
   5  12   8        1.85        3.19      1.68 o 
   0  13   8        2.02        3.48      2.69 o 
   1  13   8        0.35        0.81      2.58 o 
   2  13   8       16.80       17.01      3.11 o 
   3  13   8        3.53        3.22      1.98 o 
   4  13   8       12.78       15.80      1.82 o 
   0  14   8       32.45       33.60      3.32 o 
   1  14   8        6.09        6.40      1.84 o 
   1   0   9       26.66       24.99      0.84 o 
   2   0   9        0.29        0.81      0.55 o 
   3   0   9       92.43       92.09      1.33 o 
   4   0   9        0.19        0.97      1.07 o 
   5   0   9        8.08        8.41      1.04 o 
   6   0   9        6.81        6.79      0.95 o 
   7   0   9       28.02       27.63      1.35 o 
   0   1   9      208.66      219.53      3.48 o 
   1   1   9       65.00       64.96      0.77 o 
   2   1   9      115.76      117.87      1.16 o 
   3   1   9      130.83      128.54      1.53 o 
   4   1   9        6.42        6.80      0.64 o 
   5   1   9        9.37        9.75      0.67 o 
   6   1   9       19.38       19.85      0.86 o 
   7   1   9        6.24        6.01      0.75 o 
   0   2   9      111.75      103.80      1.90 o 
   1   2   9      183.56      164.69      1.34 o 
   2   2   9       45.56       44.28      0.71 o 
   3   2   9       19.93       18.72      0.61 o 
   4   2   9       32.38       33.55      0.75 o 
   5   2   9       31.35       31.43      0.71 o 
   6   2   9        0.20        0.22      0.74 o 
   7   2   9        3.14        3.06      0.75 o 
   0   3   9       41.13       36.20      0.96 o 
   1   3   9       83.22       85.95      1.43 o 
   2   3   9      295.34      285.66      2.96 o 
   3   3   9      228.60      221.71      3.19 o 
   4   3   9      214.30      218.78      2.37 o 
   5   3   9       86.39       93.86      0.97 o 
   6   3   9       17.34       16.21      0.73 o 
   7   3   9       62.30       60.90      4.15 o 
   8   3   9        1.17        0.34      3.45 o 
   0   4   9      479.61      439.95     10.40 o 
   1   4   9       10.72        9.31      0.58 o 
   2   4   9      377.50      370.90      3.97 o 
   3   4   9      350.21      374.51      4.17 o 
   4   4   9      146.49      141.85      2.67 o 
   5   4   9       55.10       54.58      0.78 o 
   6   4   9       68.58       63.46      1.00 o 
   7   4   9       38.53       32.15      3.30 o 
   8   4   9        0.08        2.06      3.58 o 
   0   5   9      194.98      186.34      3.88 o 
   1   5   9       16.04       16.59      0.54 o 
   2   5   9      164.38      154.30      2.61 o 
   3   5   9        5.18        6.33      0.67 o 
   4   5   9      298.49      303.87      3.26 o 
   5   5   9       27.67       28.85      0.77 o 
   6   5   9      106.42      109.35      1.77 o 
   7   5   9        9.17       10.17      2.90 o 
   8   5   9       26.13       16.23      3.36 o 
   0   6   9        1.26        1.60      0.70 o 
   1   6   9       53.34       59.17      1.06 o 
   2   6   9      306.15      288.72      2.15 o 
   3   6   9        4.40        3.96      0.57 o 
   4   6   9      139.56      140.37      1.73 o 
   5   6   9       17.30       19.81      0.66 o 
   6   6   9      132.89      128.91      1.61 o 
   7   6   9       10.32        9.79      2.91 o 
   0   7   9      435.67      377.60      8.11 o 
   1   7   9       68.67       63.93      0.93 o 
   2   7   9       88.99       74.49      0.94 o 
   3   7   9       83.05       82.31      0.86 o 
   4   7   9       81.84       79.72      1.05 o 
   5   7   9       18.70       21.11      0.69 o 
   6   7   9        5.19        5.37      2.70 o 
   7   7   9       13.70       11.58      2.32 o 
   0   8   9      169.91      142.05      1.46 o 
   1   8   9      170.07      164.02      1.84 o 
   2   8   9       77.83       70.12      0.91 o 
   3   8   9      167.91      177.41      1.65 o 
   4   8   9       74.84       68.15      0.89 o 
   5   8   9      129.58      125.71      1.41 o 
   6   8   9       21.92       22.72      3.00 o 
   7   8   9        7.31        8.28      3.28 o 
   0   9   9      113.94      113.52      2.16 o 
   1   9   9       73.84       75.11      0.96 o 
   2   9   9       29.46       28.75      0.70 o 
   3   9   9      116.69      110.76      1.28 o 
   4   9   9        8.89        9.09      0.59 o 
   5   9   9       77.14       76.41      2.28 o 
   6   9   9        5.11        4.97      1.67 o 
   0  10   9       57.15       44.66      3.40 o 
   1  10   9       10.39        9.94      0.64 o 
   2  10   9       49.50       41.14      0.81 o 
   3  10   9       41.04       42.00      0.87 o 
   4  10   9       66.06       64.88      2.94 o 
   5  10   9       58.98       55.76      2.16 o 
   6  10   9       42.02       40.17      2.38 o 
   0  11   9       29.44       31.94      1.53 o 
   1  11   9       20.60       22.50      0.89 o 
   2  11   9       12.59       12.70      0.77 o 
   3  11   9       21.45       22.01      2.65 o 
   4  11   9       17.18       16.07      2.87 o 
   5  11   9       44.25       48.86      5.86 o 
   1  12   9       19.22       19.16      2.96 o 
   2  12   9       12.49       15.00      1.76 o 
   3  12   9       44.19       50.60      3.21 o 
   4  12   9       21.16       22.44      2.23 o 
   0  13   9        3.14        2.89      2.75 o 
   1  13   9        9.23        8.89      2.97 o 
   3  13   9        1.38        0.22      2.88 o 
   0  14   9        3.06        4.08      3.07 o 
   1  14   9        2.73        4.21      2.23 o 
   0   0  10       16.20       12.21      1.12 o 
   1   0  10      107.25      109.20      2.09 o 
   2   0  10      181.67      185.16      3.39 o 
   3   0  10       50.15       54.92      1.51 o 
   4   0  10        2.52        5.45      1.32 o 
   5   0  10        0.16        1.32      2.97 o 
   6   0  10       37.19       29.88      4.04 o 
   0   1  10       48.44       45.79      0.99 o 
   1   1  10       41.75       38.79      0.70 o 
   2   1  10      133.36      122.98      1.04 o 
   3   1  10       21.02       20.96      0.82 o 
   4   1  10       60.33       63.94      1.06 o 
   5   1  10       12.56       13.77      0.89 o 
   6   1  10       35.97       38.19      1.10 o 
   0   2  10     1899.02     1885.82     46.94 o 
   1   2  10      165.79      162.24      1.25 o 
   2   2  10      657.93      653.79      3.81 o 
   3   2  10       29.12       34.18      0.74 o 
   4   2  10      101.00      101.88      1.58 o 
   5   2  10      126.92      132.37      2.22 o 
   6   2  10       18.97       20.42      0.86 o 
   0   3  10     1405.20     1371.32     18.86 o 
   1   3  10      181.94      187.39      2.49 o 
   2   3  10     1065.96     1070.94     10.20 o 
   3   3  10       44.55       41.09      0.82 o 
   4   3  10      257.41      261.65      2.52 o 
   5   3  10        9.08        7.77      0.70 o 
   6   3  10       12.55       12.49      0.87 o 
   0   4  10      481.19      498.33      7.41 o 
   1   4  10       40.95       36.42      0.70 o 
   2   4  10      312.49      297.13      3.27 o 
   3   4  10        6.92        8.61      0.69 o 
   4   4  10      129.44      135.34      1.60 o 
   5   4  10       43.87       40.31      0.98 o 
   6   4  10       31.30       30.39      0.86 o 
   0   5  10        0.16        1.81      0.79 o 
   1   5  10       50.92       52.34      0.86 o 
   2   5  10       35.80       35.70      0.73 o 
   3   5  10       42.56       38.74      0.76 o 
   4   5  10       30.45       32.09      0.75 o 
   5   5  10       31.37       28.74      0.78 o 
   0   6  10       13.93       12.98      0.77 o 
   1   6  10        1.01        1.93      0.52 o 
   2   6  10       38.41       34.48      0.69 o 
   3   6  10       20.85       22.67      0.74 o 
   4   6  10        3.43        3.14      0.71 o 
   5   6  10        8.04        7.20      0.66 o 
   7   6  10       14.68       10.37      3.19 o 
   0   7  10        2.24        2.16      0.74 o 
   1   7  10        3.28        3.27      0.63 o 
   2   7  10       34.61       30.74      0.79 o 
   3   7  10       13.75       14.90      0.60 o 
   4   7  10      145.64      131.99      2.13 o 
   5   7  10        9.25        9.80      0.79 o 
   7   7  10        0.18        0.16      3.02 o 
   0   8  10        1.36        1.28      0.73 o 
   1   8  10       60.59       65.13      0.88 o 
   2   8  10       33.53       31.57      0.80 o 
   3   8  10       22.41       20.83      0.64 o 
   4   8  10        8.07        7.77      0.65 o 
   5   8  10       33.08       36.56      2.85 o 
   0   9  10       11.04        8.57      0.74 o 
   1   9  10       49.32       52.85      0.80 o 
   2   9  10        8.51        6.00      0.59 o 
   3   9  10       41.57       39.93      0.83 o 
   4   9  10       26.43       24.60      2.67 o 
   5   9  10       11.34       13.23      3.13 o 
   6   9  10        7.06        9.46      2.77 o 
   0  10  10       55.64       59.26      2.21 o 
   1  10  10       31.81       33.08      0.78 o 
   2  10  10        4.90        5.15      0.64 o 
   3  10  10        3.85        4.46      1.80 o 
   4  10  10        4.47        6.14      2.77 o 
   5  10  10       13.25       12.88      2.94 o 
   0  11  10        3.33        5.15      2.40 o 
   1  11  10        1.95        2.05      2.50 o 
   2  11  10       15.26       10.81      2.45 o 
   3  11  10       29.88       35.15      3.07 o 
   4  11  10        5.86        5.03      2.81 o 
   1  12  10       36.09       39.13      3.39 o 
   2  12  10        0.45       -0.69      2.35 o 
   3  12  10        5.48        5.77      2.05 o 
   0  13  10       22.23       22.28      3.27 o 
   1  13  10       24.47       26.55      3.42 o 
   1   0  11      145.18      151.28      2.59 o 
   2   0  11      438.01      437.46      8.67 o 
   3   0  11      163.32      168.49      2.90 o 
   4   0  11      471.60      465.98     12.51 o 
   5   0  11       95.13       91.58      1.89 o 
   6   0  11       81.43       81.48      2.35 o 
   0   1  11      709.43      678.05      7.55 o 
   1   1  11      127.34      130.20      1.44 o 
   2   1  11      131.64      142.24      2.40 o 
   3   1  11      123.48      126.84      1.86 o 
   4   1  11      469.94      478.91      9.65 o 
   5   1  11       32.60       34.22      1.03 o 
   6   1  11      122.01      121.05      2.07 o 
   0   2  11      113.63      129.01      3.24 o 
   1   2  11      153.11      151.38      1.46 o 
   2   2  11      746.25      718.61      3.91 o 
   3   2  11       26.44       25.04      0.85 o 
   4   2  11       97.41      107.55      1.61 o 
   5   2  11       34.31       33.53      0.97 o 
   0   3  11        8.16        8.83      0.73 o 
   1   3  11        4.85        4.58      0.50 o 
   2   3  11      129.46      121.53      1.12 o 
   3   3  11       62.97       57.38      1.00 o 
   4   3  11       80.86       78.09      1.32 o 
   5   3  11        1.29        2.00      0.62 o 
   0   4  11      254.86      245.50      7.35 o 
   1   4  11       19.74       16.24      0.61 o 
   2   4  11       91.08       93.64      1.12 o 
   3   4  11       24.38       26.76      0.73 o 
   4   4  11        3.70        3.84      0.65 o 
   5   4  11        0.34        1.14      0.67 o 
   0   5  11       23.04       22.53      1.06 o 
   1   5  11       23.60       22.54      0.65 o 
   2   5  11       22.71       22.98      0.68 o 
   3   5  11       10.43       11.18      0.67 o 
   4   5  11       31.88       30.54      0.90 o 
   5   5  11        7.30        6.98      0.70 o 
   0   6  11       24.70       20.92      1.03 o 
   1   6  11       10.24       10.86      0.67 o 
   2   6  11       38.65       38.39      0.72 o 
   3   6  11       20.42       23.00      0.70 o 
   4   6  11        3.96        2.57      0.70 o 
   0   7  11        0.32        1.10      0.86 o 
   1   7  11        1.59        1.08      0.60 o 
   2   7  11        5.83        5.72      0.60 o 
   3   7  11        5.23        5.81      0.66 o 
   4   7  11        6.54        6.44      0.76 o 
   0   8  11        0.88        1.14      0.69 o 
   1   8  11        4.18        4.90      0.60 o 
   2   8  11       22.61       19.37      0.75 o 
   3   8  11        4.39        4.35      0.77 o 
   4   8  11       19.42       17.42      2.63 o 
   5   8  11        3.44        2.02      1.98 o 
   6   8  11       15.04       10.98      2.99 o 
   0   9  11        1.36        1.45      0.83 o 
   1   9  11        9.00        8.22      0.70 o 
   2   9  11       24.02       30.28      0.87 o 
   3   9  11       56.82       64.27      2.94 o 
   4   9  11       19.97       20.83      2.15 o 
   5   9  11       12.35        6.90      2.08 o 
   0  10  11        3.56        3.27      1.47 o 
   1  10  11        1.65        0.23      1.82 o 
   2  10  11        0.14       -0.03      1.61 o 
   3  10  11        1.66        1.06      1.99 o 
   4  10  11        8.89        9.74      2.12 o 
   1  11  11       15.84       19.15      3.16 o 
   2  11  11       24.06       23.44      2.38 o 
   3  11  11        4.91        7.37      2.80 o 
   4  11  11        1.60        5.41      2.97 o 
   1  12  11        1.22        2.03      2.85 o 
   2  12  11        4.96        6.32      2.91 o 
   0   0  12       78.07       83.18      1.86 o 
   1   0  12        1.99        1.85      0.72 o 
   2   0  12       15.84       16.16      1.02 o 
   3   0  12        9.38        9.40      1.09 o 
   4   0  12      175.67      189.68      2.54 o 
   5   0  12        0.14        1.97      1.57 o 
   0   1  12       30.65       30.49      1.10 o 
   1   1  12       40.03       40.97      0.79 o 
   2   1  12      198.85      198.44      2.96 o 
   3   1  12       52.21       51.68      1.48 o 
   4   1  12       48.28       51.82      1.16 o 
   5   1  12       60.20       59.84      3.68 o 
   0   2  12       90.26       81.53      1.85 o 
   1   2  12      108.88      104.58      1.01 o 
   2   2  12       70.87       66.91      0.90 o 
   3   2  12       11.23       12.82      0.83 o 
   4   2  12      105.08      100.38      1.71 o 
   5   2  12       26.74       25.60      1.07 o 
   0   3  12      344.30      318.60      9.03 o 
   1   3  12       61.37       57.87      0.86 o 
   2   3  12       28.45       26.74      0.81 o 
   3   3  12       26.86       25.68      0.87 o 
   4   3  12      101.63       97.07      1.23 o 
   5   3  12       18.22       17.95      0.86 o 
   0   4  12      156.36      145.02      2.15 o 
   1   4  12       17.03       15.14      0.63 o 
   2   4  12       63.82       63.16      0.93 o 
   3   4  12       30.25       28.10      0.81 o 
   4   4  12       20.64       20.86      0.79 o 
   0   5  12       13.27       15.30      1.25 o 
   1   5  12        4.15        4.10      0.63 o 
   2   5  12       29.00       28.68      0.73 o 
   3   5  12        7.98        8.65      0.71 o 
   4   5  12        0.67        0.40      0.69 o 
   0   6  12        0.27       -0.11      0.77 o 
   1   6  12       12.22       11.39      0.66 o 
   2   6  12        6.43        6.86      0.65 o 
   3   6  12       14.27       17.69      0.74 o 
   4   6  12       17.95       18.19      2.02 o 
   0   7  12       47.21       46.10      1.30 o 
   1   7  12        4.73        6.23      0.67 o 
   2   7  12       22.49       22.91      0.80 o 
   3   7  12        7.16        8.94      0.69 o 
   4   7  12        3.20        3.54      2.62 o 
   0   8  12       44.79       43.72      2.08 o 
   1   8  12       41.90       43.53      0.91 o 
   2   8  12        0.15        1.06      0.71 o 
   3   8  12       17.05       23.03      2.71 o 
   4   8  12       17.82       24.32      2.38 o 
   5   8  12       13.55       11.71      2.17 o 
   0   9  12       16.77       20.86      2.15 o 
   1   9  12       33.03       32.15      2.90 o 
   2   9  12       30.98       33.28      2.27 o 
   3   9  12       30.18       28.19      2.25 o 
   4   9  12        9.88        7.82      2.12 o 
   1  10  12       32.87       33.23      2.33 o 
   2  10  12       13.64       14.34      2.09 o 
   3  10  12        0.40       -0.68      2.78 o 
   4  10  12        0.90        4.36      3.11 o 
   1  11  12        9.68        8.91      3.71 o 
   2  11  12        0.76        3.39      2.90 o 
   3  11  12       10.51       15.57      2.38 o 
   1   0  13        8.86       10.34      0.93 o 
   2   0  13       38.32       36.12      1.24 o 
   3   0  13        9.67       10.55      1.29 o 
   4   0  13       66.77       62.74      2.24 o 
   0   1  13       10.34       12.31      0.95 o 
   1   1  13       30.77       29.50      0.79 o 
   2   1  13       11.82       11.42      0.74 o 
   3   1  13        7.21        9.03      0.86 o 
   4   1  13        9.42       10.90      1.04 o 
   0   2  13       16.07       14.77      0.86 o 
   1   2  13       28.34       29.66      0.77 o 
   2   2  13       12.12       11.61      0.85 o 
   3   2  13      111.66      111.48      1.44 o 
   4   2  13       14.66       13.77      0.94 o 
   0   3  13        1.52        1.75      0.89 o 
   1   3  13       15.69       15.67      0.68 o 
   2   3  13        4.01        2.77      0.74 o 
   3   3  13        6.17        7.86      0.87 o 
   4   3  13       74.61       73.12      2.72 o 
   0   4  13       41.07       33.64      1.12 o 
   1   4  13       33.21       29.12      0.73 o 
   2   4  13       35.96       30.29      0.92 o 
   3   4  13        5.90        6.45      0.81 o 
   0   5  13        0.04        0.82      0.94 o 
   1   5  13       25.36       22.63      0.71 o 
   2   5  13       62.30       62.46      1.01 o 
   3   5  13        1.08        1.47      0.81 o 
   0   6  13        0.06        0.89      1.06 o 
   1   6  13        0.06        0.89      0.64 o 
   2   6  13        2.55        3.83      0.69 o 
   3   6  13       11.79       10.77      1.97 o 
   0   7  13        0.79        0.22      1.02 o 
   1   7  13       51.07       57.16      1.03 o 
   2   7  13       39.09       47.10      3.01 o 
   3   7  13       13.33       11.73      2.60 o 
   4   7  13        4.84        2.71      2.84 o 
   5   7  13       18.98       20.78      3.07 o 
   0   8  13       61.88       74.78      3.41 o 
   1   8  13       16.94       21.43      2.15 o 
   2   8  13        3.75        5.41      1.80 o 
   3   8  13       74.91       86.59      3.29 o 
   4   8  13        4.15        8.28      2.01 o 
   1   9  13       16.98       19.28      2.22 o 
   2   9  13        1.59       -1.08      2.81 o 
   3   9  13       15.25       22.13      3.00 o 
   1  10  13       33.72       32.59      2.10 o 
   2  10  13        9.87       11.09      2.91 o 
   0   0  14       18.84       20.91      2.39 o 
   1   0  14        1.59        2.56      1.02 o 
   2   0  14       54.01       56.95      2.75 o 
   3   0  14        5.44        4.47      1.71 o 
   0   1  14        0.51        1.33      0.90 o 
   1   1  14       13.39       14.62      0.71 o 
   2   1  14        9.16       10.09      0.78 o 
   3   1  14       15.94       16.01      1.05 o 
   0   2  14       24.47       22.37      1.11 o 
   1   2  14       45.86       46.38      0.89 o 
   2   2  14       12.57       11.55      0.76 o 
   3   2  14       10.11       10.96      0.89 o 
   0   3  14        2.27        4.93      1.04 o 
   1   3  14       50.61       46.86      0.87 o 
   2   3  14        5.21        4.07      0.81 o 
   0   4  14        0.46        0.62      1.04 o 
   1   4  14        0.10        0.59      0.63 o 
   2   4  14       16.36       16.36      0.84 o 
   0   5  14        5.34        3.51      1.04 o 
   1   5  14       12.94       16.60      0.78 o 
   2   5  14       12.17       10.12      1.93 o 
   3   5  14        4.87        3.07      1.90 o 
   0   6  14       24.62       24.96      2.81 o 
   1   6  14       24.35       27.94      2.25 o 
   2   6  14        4.15        7.23      2.72 o 
   3   6  14       24.96       25.33      3.02 o 
   4   6  14       18.18       19.64      2.97 o 
   0   7  14        4.27        9.06      2.70 o 
   1   7  14       73.47       89.04      3.45 o 
   2   7  14        9.31        8.27      1.88 o 
   3   7  14       34.47       32.53      2.51 o 
   4   7  14        2.00        2.25      2.02 o 
   0   8  14       13.91       16.35      2.76 o 
   1   8  14       22.54       23.40      2.32 o 
   2   8  14        3.24        1.23      2.03 o 
   3   8  14       40.97       43.90      3.41 o 
   1   9  14       77.89       70.69      2.96 o 
   2   9  14       12.40       15.80      3.11 o 
   1   0  15       57.60       58.08      1.85 o 
   0   1  15       79.16       84.13      2.45 o 
   1   1  15       13.39       13.15      1.19 o 
   0   2  15        0.66       -0.50      2.65 o 
   1   2  15       18.78       21.67      1.49 o 
   0   3  15        1.52        1.35      2.51 o 
   1   3  15       17.72       18.13      1.54 o 
   0   4  15        2.56        2.99      2.66 o 
   1   4  15       15.86       16.61      1.74 o 
   2   4  15        7.33       12.24      2.71 o 
   0   5  15       35.87       36.23      2.35 o 
   1   5  15       45.81       40.58      2.24 o 
   2   5  15        0.94       -0.84      2.75 o 
   3   5  15       12.73       11.89      2.98 o 
   0   6  15        7.15        7.07      2.05 o 
   1   6  15       36.91       37.05      2.45 o 
   2   6  15        3.12        2.90      2.13 o 
   3   6  15       36.39       39.73      2.76 o 
   0   7  15        1.31        2.23      2.84 o 
   1   7  15       10.67        8.17      2.35 o 
   2   7  15        9.75        6.51      2.09 o 
   0   8  15        0.49       -0.91      2.83 o 
   1   8  15       12.79       14.96      2.31 o 
   0   0  16       43.93       46.41      3.38 o 
   1   0  16       18.60       21.85      3.17 o 
   0   1  16       97.78      103.96      2.80 o 
   1   1  16       96.58      106.08      2.34 o 
   0   2  16       36.99       41.13      3.27 o 
   1   2  16       21.79       22.35      1.85 o 
   0   3  16        0.51        1.79      2.85 o 
   1   3  16        7.18        6.15      1.71 o 
   2   3  16       29.71       31.48      3.17 o 
   0   4  16        4.47        4.13      2.09 o 
   1   4  16       18.49       16.11      1.70 o 
   2   4  16        4.86        5.94      3.03 o 
   0   5  16       23.49       31.07      3.21 o 
   1   5  16        7.79        5.31      1.70 o 
   2   5  16       34.00       41.93      3.36 o 
   0   6  16        0.75        2.26      3.03 o 
   1   6  16        6.10        7.17      2.51 o 
   1   0  17        2.13        4.54      2.23 o 
   0   1  17        6.36        8.07      2.21 o 
   1   1  17       17.98       17.82      1.71 o 
   0   2  17       23.58       19.52      2.11 o 
   1   2  17       12.13       11.38      1.73 o 
   0   3  17        9.13        9.90      3.26 o 
                                                 
